# Supplementary material for: 1,4-Dimethyl­piperazin-1-ium 3-hy­droxy-2-naphtho­ate
Source: Acta Crystallogr Sect E Struct Rep Online. 2012 Feb 17;68(Pt 3):o787. doi: 10.1107/S1600536812005375 (PMC3297856; doi:10.1107/S1600536812005375)
Supplement: Supplementary file 1 [file e-68-0o787-sup1.cif]

##############################################################################
#                                                                            #
# This CIF contains the data in a paper accepted for publication in          #
# Acta Crystallographica Section E. It conforms to the requirements of       #
# Notes for Authors for Acta Crystallographica Section E, and has been       #
# peer reviewed under the auspices of the IUCr Commission on Journals.       #
#                                                                            #
# Full details of the Crystallographic Information File format               #
# are given in the paper "The Crystallographic Information File (CIF):       #
# a New Standard Archive File for Crystallography" by S. R. Hall, F. H.      #
# Allen and I. D. Brown [Acta Cryst. (1991), A47, 655-685].                  #
#                                                                            #
# The current version of the core CIF dictionary is obtainable from          #
# ftp://ftp.iucr.org/pub/cif_core.dic.                                       #
#                                                                            #
# Software is freely available for graphical display of the structure(s)     #
# in this CIF. For information consult the CIF software page                 #
# http://www.iucr.org/resources/cif/software.                                #
#                                                                            #
# This file may be used for bona fide research purposes within the           #
# scientific community so long as proper attribution is given to the journal # 
# article from which it was obtained.                                        #
#                                                                            #
##############################################################################
data_global
_audit_creation_method     ?
_journal_data_validation_number     ?
_journal_date_recd_electronic     2012-01-31
_journal_date_accepted     2012-02-07
_journal_name_full     'Acta Crystallographica, Section E'
_journal_year     2012
_journal_volume     68
_journal_issue      3
_journal_page_first     o787
_journal_page_last     o787
_journal_paper_category     QO
_journal_paper_doi     10.1107/S1600536812005375
_journal_coeditor_code     LH5414
_publ_contact_author_name     'Alan Kennedy'
_publ_contact_author_address
;
Department of Pure and Applied Chemistry,
WestCHEM,
University of Strathclyde
295 Cathedral Street
Glasgow G1 1XL
Scotland
;
_publ_contact_author_email     'a.r.kennedy@strath.ac.uk'
_publ_contact_author_fax     ?
_publ_contact_author_phone     '0141 548 2016'
_publ_section_title
;
1,4-Dimethylpiperazin-1-ium 3-hydroxy-2-naphthoate
;
loop_
    _publ_author_name
    _publ_author_address
    'Gemma E. Craig'
;
Department of Pure and Applied Chemistry,
WestCHEM,
University of Strathclyde
295 Cathedral Street
Glasgow G1 1XL, Scotland
;
    'Carla Johnson'
;
Department of Pure and Applied Chemistry,
WestCHEM,
University of Strathclyde
295 Cathedral Street
Glasgow G1 1XL, Scotland
;
    'Alan R. Kennedy'
;
Department of Pure and Applied Chemistry,
WestCHEM,
University of Strathclyde
295 Cathedral Street
Glasgow G1 1XL, Scotland
;
data_I
_audit_creation_method     SHELXL-97
_chemical_name_systematic
;
1,4-Dimethylpiperazinium 3-hydroxy-2-naphthoate
;
_chemical_name_common     ?
_chemical_formula_moiety     'C6 H15 N2 +, C11 H7 O3 -'
_chemical_formula_sum     'C17 H22 N2 O3'
_chemical_formula_iupac     'C6 H15 N2 +, C11 H7 O3 -'
_chemical_formula_weight     302.37
_chemical_melting_point     ?
_symmetry_cell_setting     monoclinic
_symmetry_space_group_name_H-M     'P 21'
_symmetry_space_group_name_Hall     'P 2yb'
loop_
    _symmetry_equiv_pos_as_xyz
    'x, y, z'
    '-x, y+1/2, -z'
_cell_length_a     5.8772(16)
_cell_length_b     10.892(2)
_cell_length_c     12.562(2)
_cell_angle_alpha     90.00
_cell_angle_beta     100.29(2)
_cell_angle_gamma     90.00
_cell_volume     791.2(3)
_cell_formula_units_Z     2
_cell_measurement_reflns_used     1466
_cell_measurement_theta_min     2.4903
_cell_measurement_theta_max     31.2936
_cell_measurement_temperature     293(2)
_exptl_crystal_description     'fragment'
_exptl_crystal_colour     colourless
_exptl_crystal_size_max     0.20
_exptl_crystal_size_mid     0.15
_exptl_crystal_size_min     0.08
_exptl_crystal_density_diffrn     1.269
_exptl_crystal_density_meas     ?
_exptl_crystal_density_method     'not measured'
_exptl_crystal_F_000     324
_exptl_absorpt_coefficient_mu     0.087
_exptl_absorpt_correction_type     none
_exptl_absorpt_process_details     ?
_exptl_absorpt_correction_T_min     ?
_exptl_absorpt_correction_T_max     ?
_exptl_special_details
;
;
_diffrn_ambient_temperature     293(2)
_diffrn_radiation_type     MoK\a
_diffrn_radiation_wavelength     0.71073
_diffrn_radiation_source     'fine-focus sealed tube'
_diffrn_radiation_monochromator     graphite
_diffrn_measurement_device_type     'Oxford Diffraction Xcaliber S'
_diffrn_measurement_method     '\w scans'
_diffrn_detector_area_resol_mean     16.0268
_diffrn_reflns_number     7855
_diffrn_reflns_av_R_equivalents     0.1190
_diffrn_reflns_av_sigmaI/netI     0.0995
_diffrn_reflns_theta_min     2.49
_diffrn_reflns_theta_max     25.98
_diffrn_reflns_theta_full     25.98
_diffrn_measured_fraction_theta_max     0.998
_diffrn_measured_fraction_theta_full     0.998
_diffrn_reflns_limit_h_min     -7
_diffrn_reflns_limit_h_max     7
_diffrn_reflns_limit_k_min     -13
_diffrn_reflns_limit_k_max     13
_diffrn_reflns_limit_l_min     -15
_diffrn_reflns_limit_l_max     15
_diffrn_standards_number     0
_diffrn_standards_interval_count     0
_diffrn_standards_interval_time     0
_diffrn_standards_decay_%     0
_refine_special_details
;
Refinement of <i>F</i>^2^ against ALL reflections. The weighted <i>R</i>-factor
<i>wR</i> and goodness of fit <i>S</i> are based on <i>F</i>^2^, conventional
<i>R</i>-factors <i>R</i> are based on <i>F</i>, with <i>F</i> set to zero for
negative <i>F</i>^2^. The threshold expression of <i>F</i>^2^ >
2\s(<i>F</i>^2^) is used only for calculating <i>R</i>-factors(gt) <i>etc</i>.
and is not relevant to the choice of reflections for refinement.
<i>R</i>-factors based on <i>F</i>^2^ are statistically about twice as large
as those based on <i>F</i>, and <i>R</i>- factors based on ALL data will be
even larger.
;
_reflns_number_total     2996
_reflns_number_gt     1608
_reflns_threshold_expression     I>2\s(I)
_refine_ls_structure_factor_coef     Fsqd
_refine_ls_matrix_type     full
_refine_ls_R_factor_all     0.0871
_refine_ls_R_factor_gt     0.0456
_refine_ls_wR_factor_gt     0.1061
_refine_ls_wR_factor_ref     0.1208
_refine_ls_goodness_of_fit_ref     0.829
_refine_ls_restrained_S_all     0.829
_refine_ls_number_reflns     2996
_refine_ls_number_parameters     203
_refine_ls_number_restraints     1
_refine_ls_hydrogen_treatment     constr
_refine_ls_weighting_scheme     calc
_refine_ls_weighting_details
                 'calc w=1/[\s^2^(Fo^2^)+(0.0613P)^2^] where P=(Fo^2^+2Fc^2^)/3'
_atom_sites_solution_hydrogens     geom
_atom_sites_solution_primary     direct
_atom_sites_solution_secondary     difmap
_refine_ls_shift/su_max     0.000
_refine_ls_shift/su_mean     0.000
_refine_diff_density_max     0.144
_refine_diff_density_min     -0.164
_refine_ls_extinction_method     'SHELXL97 (Sheldrick, 2008)'
_refine_ls_extinction_coef     0.046(5)
_refine_ls_extinction_expression
                                  'Fc^*^=kFc[1+0.001xFc^2^\l^3^/sin(2\q)]^-1/4^'
_refine_ls_abs_structure_Flack     0.2(18)
loop_
    _atom_type_symbol
    _atom_type_description
    _atom_type_scat_dispersion_real
    _atom_type_scat_dispersion_imag
    _atom_type_scat_source
    'O' 'O' 0.0106 0.0060
                         'International Tables Vol C Tables 4.2.6.8 and 6.1.1.4'
    'N' 'N' 0.0061 0.0033
                         'International Tables Vol C Tables 4.2.6.8 and 6.1.1.4'
    'C' 'C' 0.0033 0.0016
                         'International Tables Vol C Tables 4.2.6.8 and 6.1.1.4'
    'H' 'H' 0.0000 0.0000
                         'International Tables Vol C Tables 4.2.6.8 and 6.1.1.4'
_computing_data_collection
;
CrysAlis PRO (Oxford Diffraction, 2010)
;
_computing_cell_refinement
;
CrysAlis PRO (Oxford Diffraction, 2010)
;
_computing_data_reduction
;
CrysAlis PRO (Oxford Diffraction, 2010)
;
_computing_structure_solution     'SHELXS97 (Sheldrick, 2008)'
_computing_structure_refinement     'SHELXL97 (Sheldrick, 2008)'
_computing_molecular_graphics
;
ORTEP-3 (Farrugia, 1997) and X-SEED (Barbour, 2001)
;
loop_
    _atom_site_type_symbol
    _atom_site_label
    _atom_site_fract_x
    _atom_site_fract_y
    _atom_site_fract_z
    _atom_site_U_iso_or_equiv
    _atom_site_adp_type
    _atom_site_calc_flag
    _atom_site_refinement_flags
    _atom_site_occupancy
    _atom_site_symmetry_multiplicity
    _atom_site_disorder_assembly
    _atom_site_disorder_group
    O O1 0.4807(4) 0.4173(2) 0.83756(18) 0.0698(7) Uani d . 1 1 . .
    O O2 0.7191(4) 0.2587(2) 0.86723(18) 0.0693(7) Uani d . 1 1 . .
    O O3 0.6220(4) 0.0581(2) 0.7662(2) 0.0713(7) Uani d . 1 1 . .
    H H3 0.6909 0.1050 0.8120 0.107 Uiso calc R 1 1 . .
    N N1 0.0615(5) 0.2188(2) 0.18076(18) 0.0540(7) Uani d . 1 1 . .
    N N2 0.2028(4) 0.0436(2) 0.03575(18) 0.0485(6) Uani d . 1 1 . .
    H H2 0.3079 0.0004 0.0834 0.058 Uiso calc R 1 1 . .
    C C1 0.5324(6) 0.3081(3) 0.8212(2) 0.0499(8) Uani d . 1 1 . .
    C C2 0.3691(5) 0.2334(2) 0.7444(2) 0.0421(7) Uani d . 1 1 . .
    C C3 0.4223(5) 0.1106(3) 0.7177(2) 0.0492(8) Uani d . 1 1 . .
    C C4 0.2712(6) 0.0446(3) 0.6450(2) 0.0577(8) Uani d . 1 1 . .
    H H4 0.3089 -0.0353 0.6286 0.069 Uiso calc R 1 1 . .
    C C5 0.0600(6) 0.0946(3) 0.5943(2) 0.0511(8) Uani d . 1 1 . .
    C C6 0.0011(5) 0.2159(3) 0.6212(2) 0.0481(8) Uani d . 1 1 . .
    C C7 0.1630(5) 0.2818(2) 0.6959(2) 0.0460(7) Uani d . 1 1 . .
    H H7 0.1275 0.3618 0.7128 0.055 Uiso calc R 1 1 . .
    C C8 -0.1018(7) 0.0297(3) 0.5177(3) 0.0691(10) Uani d . 1 1 . .
    H H8 -0.0694 -0.0504 0.4995 0.083 Uiso calc R 1 1 . .
    C C9 -0.3021(7) 0.0825(4) 0.4708(3) 0.0819(12) Uani d . 1 1 . .
    H H9 -0.4035 0.0387 0.4192 0.098 Uiso calc R 1 1 . .
    C C10 -0.3613(7) 0.2015(4) 0.4978(3) 0.0815(12) Uani d . 1 1 . .
    H H10 -0.5014 0.2359 0.4653 0.098 Uiso calc R 1 1 . .
    C C11 -0.2116(6) 0.2662(3) 0.5721(3) 0.0642(9) Uani d . 1 1 . .
    H H11 -0.2509 0.3450 0.5907 0.077 Uiso calc R 1 1 . .
    C C12 0.2864(6) 0.2257(3) 0.1499(3) 0.0621(9) Uani d . 1 1 . .
    H H12A 0.3974 0.1803 0.2017 0.074 Uiso calc R 1 1 . .
    H H12B 0.3362 0.3107 0.1514 0.074 Uiso calc R 1 1 . .
    C C13 0.2821(6) 0.1748(3) 0.0404(3) 0.0582(9) Uani d . 1 1 . .
    H H13A 0.4357 0.1793 0.0224 0.070 Uiso calc R 1 1 . .
    H H13B 0.1784 0.2230 -0.0123 0.070 Uiso calc R 1 1 . .
    C C14 -0.0210(5) 0.0334(3) 0.0721(2) 0.0559(8) Uani d . 1 1 . .
    H H14A -0.0635 -0.0524 0.0751 0.067 Uiso calc R 1 1 . .
    H H14B -0.1396 0.0745 0.0208 0.067 Uiso calc R 1 1 . .
    C C15 -0.0076(6) 0.0901(3) 0.1817(2) 0.0572(9) Uani d . 1 1 . .
    H H15A -0.1573 0.0843 0.2036 0.069 Uiso calc R 1 1 . .
    H H15B 0.1034 0.0454 0.2339 0.069 Uiso calc R 1 1 . .
    C C16 0.0568(7) 0.2757(3) 0.2852(3) 0.0778(11) Uani d . 1 1 . .
    H H16A 0.1569 0.2313 0.3408 0.117 Uiso calc R 1 1 . .
    H H16B -0.0983 0.2742 0.2995 0.117 Uiso calc R 1 1 . .
    H H16C 0.1086 0.3592 0.2841 0.117 Uiso calc R 1 1 . .
    C C17 0.1976(6) -0.0108(3) -0.0721(2) 0.0694(10) Uani d . 1 1 . .
    H H17A 0.1472 -0.0946 -0.0717 0.104 Uiso calc R 1 1 . .
    H H17B 0.3498 -0.0079 -0.0898 0.104 Uiso calc R 1 1 . .
    H H17C 0.0926 0.0347 -0.1249 0.104 Uiso calc R 1 1 . .
loop_
    _atom_site_aniso_label
    _atom_site_aniso_U_11
    _atom_site_aniso_U_22
    _atom_site_aniso_U_33
    _atom_site_aniso_U_12
    _atom_site_aniso_U_13
    _atom_site_aniso_U_23
    O1 0.0622(15) 0.0473(14) 0.0920(16) 0.0018(12) -0.0080(11) -0.0174(12)
    O2 0.0633(17) 0.0680(15) 0.0704(14) 0.0035(13) -0.0053(12) -0.0016(12)
    O3 0.0711(16) 0.0539(14) 0.0857(16) 0.0150(13) 0.0058(12) 0.0047(12)
    N1 0.0617(18) 0.0417(15) 0.0584(15) 0.0002(14) 0.0099(12) 0.0000(12)
    N2 0.0493(15) 0.0434(14) 0.0510(14) 0.0044(12) 0.0042(10) 0.0066(12)
    C1 0.049(2) 0.047(2) 0.0516(18) -0.0045(16) 0.0016(15) 0.0030(15)
    C2 0.0478(18) 0.0365(15) 0.0419(15) -0.0003(14) 0.0074(13) 0.0016(13)
    C3 0.055(2) 0.0392(17) 0.0534(17) 0.0029(15) 0.0085(15) 0.0040(15)
    C4 0.079(2) 0.0358(16) 0.062(2) 0.0007(18) 0.0225(17) -0.0012(15)
    C5 0.066(2) 0.0445(19) 0.0440(16) -0.0126(16) 0.0121(15) -0.0028(14)
    C6 0.0483(19) 0.0502(19) 0.0452(15) -0.0061(15) 0.0069(14) 0.0008(15)
    C7 0.057(2) 0.0347(15) 0.0462(15) 0.0011(15) 0.0089(14) -0.0039(12)
    C8 0.086(3) 0.062(2) 0.059(2) -0.021(2) 0.0122(19) -0.0126(18)
    C9 0.078(3) 0.101(3) 0.061(2) -0.034(3) -0.0001(19) -0.008(2)
    C10 0.068(3) 0.105(3) 0.065(2) -0.015(2) -0.0048(19) 0.013(2)
    C11 0.061(2) 0.065(2) 0.0631(19) 0.0012(19) 0.0015(16) 0.0026(17)
    C12 0.065(2) 0.0412(18) 0.078(2) -0.0092(17) 0.0058(17) 0.0020(17)
    C13 0.063(2) 0.0390(17) 0.074(2) -0.0047(16) 0.0165(16) 0.0120(15)
    C14 0.0497(19) 0.0503(18) 0.067(2) -0.0031(15) 0.0078(15) 0.0032(16)
    C15 0.064(2) 0.050(2) 0.0585(19) -0.0035(16) 0.0110(16) 0.0051(15)
    C16 0.098(3) 0.067(2) 0.067(2) 0.004(2) 0.0124(19) -0.0089(18)
    C17 0.082(3) 0.068(2) 0.058(2) 0.013(2) 0.0097(17) 0.0025(18)
_geom_special_details
;
All s.u.'s (except the s.u. in the dihedral angle between two l.s. planes) are
estimated using the full covariance matrix. The cell s.u.'s are taken into
account individually in the estimation of s.u.'s in distances, angles and
torsion angles; correlations between s.u.'s in cell parameters are only used
when they are defined by crystal symmetry. An approximate (isotropic)
treatment of cell s.u.'s is used for estimating s.u.'s involving l.s. planes.
;
loop_
    _geom_bond_atom_site_label_1
    _geom_bond_atom_site_label_2
    _geom_bond_site_symmetry_2
    _geom_bond_distance
    _geom_bond_publ_flag
    O1 C1 . 1.253(4) n
    O2 C1 . 1.265(4) n
    O3 C3 . 1.349(4) n
    O3 H3 . 0.8200 ?
    N1 C12 . 1.445(4) n
    N1 C16 . 1.455(4) n
    N1 C15 . 1.460(4) n
    N2 C14 . 1.472(4) n
    N2 C17 . 1.474(4) n
    N2 C13 . 1.501(4) n
    N2 H2 . 0.9100 ?
    C1 C2 . 1.479(4) ?
    C2 C7 . 1.361(4) ?
    C2 C3 . 1.427(4) ?
    C3 C4 . 1.360(4) ?
    C4 C5 . 1.400(4) ?
    C4 H4 . 0.9300 ?
    C5 C8 . 1.416(4) ?
    C5 C6 . 1.421(4) ?
    C6 C11 . 1.403(4) ?
    C6 C7 . 1.408(4) ?
    C7 H7 . 0.9300 ?
    C8 C9 . 1.348(5) ?
    C8 H8 . 0.9300 ?
    C9 C10 . 1.399(6) ?
    C9 H9 . 0.9300 ?
    C10 C11 . 1.360(5) ?
    C10 H10 . 0.9300 ?
    C11 H11 . 0.9300 ?
    C12 C13 . 1.479(5) ?
    C12 H12A . 0.9700 ?
    C12 H12B . 0.9700 ?
    C13 H13A . 0.9700 ?
    C13 H13B . 0.9700 ?
    C14 C15 . 1.497(4) ?
    C14 H14A . 0.9700 ?
    C14 H14B . 0.9700 ?
    C15 H15A . 0.9700 ?
    C15 H15B . 0.9700 ?
    C16 H16A . 0.9600 ?
    C16 H16B . 0.9600 ?
    C16 H16C . 0.9600 ?
    C17 H17A . 0.9600 ?
    C17 H17B . 0.9600 ?
    C17 H17C . 0.9600 ?
loop_
    _geom_angle_atom_site_label_1
    _geom_angle_atom_site_label_2
    _geom_angle_atom_site_label_3
    _geom_angle_site_symmetry_1
    _geom_angle_site_symmetry_3
    _geom_angle
    _geom_angle_publ_flag
    C3 O3 H3 . . 109.5 ?
    C12 N1 C16 . . 112.7(3) ?
    C12 N1 C15 . . 108.7(2) ?
    C16 N1 C15 . . 110.6(3) ?
    C14 N2 C17 . . 112.5(2) ?
    C14 N2 C13 . . 110.4(2) ?
    C17 N2 C13 . . 111.9(2) ?
    C14 N2 H2 . . 107.2 ?
    C17 N2 H2 . . 107.2 ?
    C13 N2 H2 . . 107.2 ?
    O1 C1 O2 . . 123.0(3) ?
    O1 C1 C2 . . 118.8(3) ?
    O2 C1 C2 . . 118.2(3) ?
    C7 C2 C3 . . 118.2(3) ?
    C7 C2 C1 . . 120.1(3) ?
    C3 C2 C1 . . 121.7(3) ?
    O3 C3 C4 . . 119.4(3) ?
    O3 C3 C2 . . 120.1(3) ?
    C4 C3 C2 . . 120.6(3) ?
    C3 C4 C5 . . 121.3(3) ?
    C3 C4 H4 . . 119.4 ?
    C5 C4 H4 . . 119.4 ?
    C4 C5 C8 . . 123.2(3) ?
    C4 C5 C6 . . 119.2(3) ?
    C8 C5 C6 . . 117.6(3) ?
    C11 C6 C7 . . 122.5(3) ?
    C11 C6 C5 . . 119.6(3) ?
    C7 C6 C5 . . 117.9(3) ?
    C2 C7 C6 . . 122.8(3) ?
    C2 C7 H7 . . 118.6 ?
    C6 C7 H7 . . 118.6 ?
    C9 C8 C5 . . 120.8(4) ?
    C9 C8 H8 . . 119.6 ?
    C5 C8 H8 . . 119.6 ?
    C8 C9 C10 . . 121.7(3) ?
    C8 C9 H9 . . 119.2 ?
    C10 C9 H9 . . 119.2 ?
    C11 C10 C9 . . 119.2(4) ?
    C11 C10 H10 . . 120.4 ?
    C9 C10 H10 . . 120.4 ?
    C10 C11 C6 . . 121.1(4) ?
    C10 C11 H11 . . 119.5 ?
    C6 C11 H11 . . 119.5 ?
    N1 C12 C13 . . 111.5(3) ?
    N1 C12 H12A . . 109.3 ?
    C13 C12 H12A . . 109.3 ?
    N1 C12 H12B . . 109.3 ?
    C13 C12 H12B . . 109.3 ?
    H12A C12 H12B . . 108.0 ?
    C12 C13 N2 . . 110.3(3) ?
    C12 C13 H13A . . 109.6 ?
    N2 C13 H13A . . 109.6 ?
    C12 C13 H13B . . 109.6 ?
    N2 C13 H13B . . 109.6 ?
    H13A C13 H13B . . 108.1 ?
    N2 C14 C15 . . 110.6(2) ?
    N2 C14 H14A . . 109.5 ?
    C15 C14 H14A . . 109.5 ?
    N2 C14 H14B . . 109.5 ?
    C15 C14 H14B . . 109.5 ?
    H14A C14 H14B . . 108.1 ?
    N1 C15 C14 . . 111.0(2) ?
    N1 C15 H15A . . 109.4 ?
    C14 C15 H15A . . 109.4 ?
    N1 C15 H15B . . 109.4 ?
    C14 C15 H15B . . 109.4 ?
    H15A C15 H15B . . 108.0 ?
    N1 C16 H16A . . 109.5 ?
    N1 C16 H16B . . 109.5 ?
    H16A C16 H16B . . 109.5 ?
    N1 C16 H16C . . 109.5 ?
    H16A C16 H16C . . 109.5 ?
    H16B C16 H16C . . 109.5 ?
    N2 C17 H17A . . 109.5 ?
    N2 C17 H17B . . 109.5 ?
    H17A C17 H17B . . 109.5 ?
    N2 C17 H17C . . 109.5 ?
    H17A C17 H17C . . 109.5 ?
    H17B C17 H17C . . 109.5 ?
loop_
    _geom_torsion_atom_site_label_1
    _geom_torsion_atom_site_label_2
    _geom_torsion_atom_site_label_3
    _geom_torsion_atom_site_label_4
    _geom_torsion_site_symmetry_1
    _geom_torsion_site_symmetry_2
    _geom_torsion_site_symmetry_3
    _geom_torsion_site_symmetry_4
    _geom_torsion
    _geom_torsion_publ_flag
    O1 C1 C2 C7 . . . . -2.5(5) ?
    O2 C1 C2 C7 . . . . 177.8(3) ?
    O1 C1 C2 C3 . . . . 176.7(3) ?
    O2 C1 C2 C3 . . . . -3.0(4) ?
    C7 C2 C3 O3 . . . . -178.2(3) ?
    C1 C2 C3 O3 . . . . 2.6(4) ?
    C7 C2 C3 C4 . . . . 0.6(4) ?
    C1 C2 C3 C4 . . . . -178.6(3) ?
    O3 C3 C4 C5 . . . . 178.8(3) ?
    C2 C3 C4 C5 . . . . -0.1(4) ?
    C3 C4 C5 C8 . . . . 179.6(3) ?
    C3 C4 C5 C6 . . . . -1.2(4) ?
    C4 C5 C6 C11 . . . . -179.0(3) ?
    C8 C5 C6 C11 . . . . 0.2(4) ?
    C4 C5 C6 C7 . . . . 1.9(4) ?
    C8 C5 C6 C7 . . . . -178.9(3) ?
    C3 C2 C7 C6 . . . . 0.1(4) ?
    C1 C2 C7 C6 . . . . 179.3(3) ?
    C11 C6 C7 C2 . . . . 179.6(3) ?
    C5 C6 C7 C2 . . . . -1.4(4) ?
    C4 C5 C8 C9 . . . . -179.6(3) ?
    C6 C5 C8 C9 . . . . 1.2(5) ?
    C5 C8 C9 C10 . . . . -1.8(6) ?
    C8 C9 C10 C11 . . . . 0.9(6) ?
    C9 C10 C11 C6 . . . . 0.5(6) ?
    C7 C6 C11 C10 . . . . 178.0(3) ?
    C5 C6 C11 C10 . . . . -1.0(5) ?
    C16 N1 C12 C13 . . . . -176.1(3) ?
    C15 N1 C12 C13 . . . . 60.9(3) ?
    N1 C12 C13 N2 . . . . -58.3(4) ?
    C14 N2 C13 C12 . . . . 54.3(3) ?
    C17 N2 C13 C12 . . . . -179.6(3) ?
    C17 N2 C14 C15 . . . . -179.8(3) ?
    C13 N2 C14 C15 . . . . -54.0(3) ?
    C12 N1 C15 C14 . . . . -60.2(3) ?
    C16 N1 C15 C14 . . . . 175.6(3) ?
    N2 C14 C15 N1 . . . . 57.8(3) ?
loop_
    _geom_hbond_atom_site_label_D
    _geom_hbond_atom_site_label_H
    _geom_hbond_atom_site_label_A
    _geom_hbond_site_symmetry_A
    _geom_hbond_distance_DH
    _geom_hbond_distance_HA
    _geom_hbond_distance_DA
    _geom_hbond_angle_DHA
    O3 H3 O2 . 0.82 1.81 2.541(3) 147.8
    N2 H2 O1 2_646 0.91 1.71 2.613(3) 174.4
