# Supplementary material for: 1,4-Dimethyl­piperazin-1-ium 3-hy­droxy-2-naphtho­ate
Source: Acta Crystallogr Sect E Struct Rep Online. 2012 Feb 17;68(Pt 3):o787. doi: 10.1107/S1600536812005375 (PMC3297856; doi:10.1107/S1600536812005375)
Supplement: Supplementary file 2 [file e-68-0o787-Isup2.hkl]

#
# h,k,l, Fc-squared, Fo-squared, sigma(Fo-squared) and status flag
#
data_I
_shelx_title ' gemma5 in P 1 21 1'
_shelx_refln_list_code          4
_shelx_F_calc_maximum       83.87
_exptl_crystal_F_000       324.00
_reflns_d_resolution_high  0.8113
 
loop_
 _symmetry_equiv_pos_as_xyz
 'x, y, z'
 '-x, y+1/2, -z'
 
_cell_length_a     5.8772
_cell_length_b    10.8920
_cell_length_c    12.5620
_cell_angle_alpha  90.000
_cell_angle_beta  100.290
_cell_angle_gamma  90.000
 
_shelx_F_squared_multiplier     1.000
 
loop_
 _refln_index_h
 _refln_index_k
 _refln_index_l
 _refln_F_squared_calc
 _refln_F_squared_meas
 _refln_F_squared_sigma
 _refln_observed_status
   1 -13   0        1.65        2.30      4.92 o
   0 -12   0        7.09       10.80      6.33 o
   1 -12   0       18.17       16.21      4.49 o
   2 -12   0        0.58       -0.54      6.30 o
   3 -12   0        0.87        1.95      6.40 o
   1 -11   0       11.73       12.51      3.81 o
   2 -11   0        5.28        4.63      4.77 o
   3 -11   0       11.89       18.79      6.62 o
   4 -11   0        0.56        1.89      5.77 o
   0 -10   0       18.01       14.55      5.31 o
   1 -10   0        7.47        6.06      3.46 o
   2 -10   0      120.98      123.30      6.27 o
   3 -10   0        1.36        2.64      3.73 o
   4 -10   0        2.13        2.58      4.56 o
   1  -9   0       10.35       12.65      2.29 o
   2  -9   0       41.81       37.61      3.27 o
   3  -9   0       23.59       20.81      4.26 o
   4  -9   0        2.72        2.22      4.17 o
   5  -9   0        4.26       -0.03      7.65 o
   0  -8   0       38.11       41.14      5.38 o
   1  -8   0       28.63       33.24      2.57 o
   2  -8   0       36.09       27.97      3.71 o
   3  -8   0      100.59      110.28     10.87 o
   4  -8   0        5.62        7.00      4.38 o
   5  -8   0        3.03        1.39      4.79 o
   1  -7   0       15.45       14.18      2.26 o
   2  -7   0       15.29       17.99      3.47 o
   3  -7   0      248.36      271.08      9.75 o
   4  -7   0       14.11        9.51      4.25 o
   5  -7   0       10.51        7.28      4.84 o
   6  -7   0        0.68        0.60      3.73 o
   0  -6   0     1447.05     1395.52      6.93 o
   1  -6   0       34.95       44.22      2.96 o
   2  -6   0       31.50       35.13      3.65 o
   3  -6   0      136.24      131.08      7.38 o
   4  -6   0        2.49        2.24      3.17 o
   5  -6   0        1.81        0.62      3.10 o
   6  -6   0        0.06        1.07      3.58 o
   1  -5   0      312.72      330.63      5.03 o
   2  -5   0      118.24      115.01      9.34 o
   3  -5   0       75.87       75.95      4.63 o
   4  -5   0        1.57        1.43      3.00 o
   5  -5   0        4.54        4.52      2.72 o
   6  -5   0        3.51        1.79      3.19 o
   0  -4   0     3553.73     3907.70     42.78 o
   1  -4   0      551.63      590.15      7.60 o
   2  -4   0      312.62      314.86      8.27 o
   3  -4   0       20.47       20.76      2.07 o
   4  -4   0        3.86        4.05      2.68 o
   5  -4   0       17.75       21.66      3.34 o
   6  -4   0        0.55       -0.28      3.50 o
   1  -3   0       32.77       27.59      2.17 o
   2  -3   0       81.75       80.83      1.75 o
   3  -3   0      195.01      212.27      6.62 o
   4  -3   0       94.43      107.88      3.98 o
   5  -3   0       69.60       88.24     10.24 o
   6  -3   0        6.04        5.91      3.30 o
   0  -2   0     4339.18     4362.77     64.93 o
   1  -2   0      241.09      225.24      4.81 o
   2  -2   0       65.99       60.80      6.72 o
   3  -2   0      703.86      738.09     11.09 o
   4  -2   0        5.46        7.70      2.57 o
   5  -2   0       23.98       21.09      6.19 o
   6  -2   0        1.80       -1.15      3.63 o
   7  -2   0        1.74        1.91      4.58 o
   1  -1   0      476.53      404.95     33.56 o
   2  -1   0      295.65      270.27     16.04 o
   3  -1   0      387.35      403.30      5.51 o
   4  -1   0       39.89       44.61      3.04 o
   5  -1   0       14.24       17.97      3.83 o
   6  -1   0        1.01        0.86      3.16 o
   7  -1   0        0.00       -0.57      3.95 o
   1   0   0      380.93      316.19     11.06 o
   2   0   0        1.07        2.13      1.60 o
   3   0   0      229.43      260.16    138.77 o
   4   0   0      105.91      100.96     58.91 o
   5   0   0        5.45        5.20      2.86 o
   6   0   0        4.30        4.97      5.03 o
   7   0   0        0.06       -0.49      5.64 o
   1   1   0      476.91      383.55    112.50 o
   2   1   0      296.04      259.77     71.47 o
   3   1   0      387.32      408.44      6.66 o
   4   1   0       39.85       43.10      4.79 o
   5   1   0       14.23       17.88      4.33 o
   6   1   0        1.01       -0.25      7.49 o
   7   1   0        0.00       -0.31      5.82 o
   1   2   0      240.50      212.96     24.00 o
   2   2   0       65.99       57.08     17.88 o
   3   2   0      703.48      733.68     21.68 o
   4   2   0        5.46        4.17      2.67 o
   5   2   0       24.02       26.95      4.76 o
   6   2   0        1.79        1.26      4.88 o
   7   2   0        1.73        2.46      5.35 o
   1   3   0       32.84       30.59      3.59 o
   2   3   0       81.73       77.06      4.65 o
   3   3   0      194.77      217.04      9.09 o
   4   3   0       94.48       95.31      3.73 o
   5   3   0       69.68       78.78      8.20 o
   6   3   0        6.07        3.62      4.27 o
   0   4   0     3553.92     4069.41     43.79 o
   1   4   0      551.87      550.12      4.46 o
   2   4   0      312.30      324.49     35.75 o
   3   4   0       20.36       20.46      1.67 o
   4   4   0        3.89        4.83      2.46 o
   5   4   0       17.70       19.11      3.13 o
   6   4   0        0.55       -0.76      4.47 o
   1   5   0      313.05      314.19     12.95 o
   2   5   0      118.37      125.47      7.98 o
   3   5   0       75.90       69.45      1.98 o
   4   5   0        1.58        0.67      2.43 o
   5   5   0        4.53        7.24      2.80 o
   6   5   0        3.51        1.40      6.44 o
   0   6   0     1446.66     1424.49     14.54 o
   1   6   0       35.14       39.77      2.74 o
   2   6   0       31.53       32.06      2.32 o
   3   6   0      136.23      134.35      4.16 o
   4   6   0        2.47        2.40      2.48 o
   5   6   0        1.83        0.36      5.13 o
   1   7   0       15.45       12.88      2.89 o
   2   7   0       15.27       19.68      2.82 o
   3   7   0      248.20      254.11     11.75 o
   4   7   0       14.12       14.36      3.39 o
   0   8   0       38.21       27.35      4.49 o
   1   8   0       28.68       26.07      3.64 o
   2   8   0       36.16       37.53      3.37 o
   3   8   0      100.54      104.94      4.23 o
   4   8   0        5.65        7.71      3.30 o
   1   9   0       10.36        6.65      3.55 o
   2   9   0       41.89       43.18      3.88 o
   0  10   0       17.94       18.02      4.38 o
   1  10   0        7.46        4.93      2.83 o
   2  10   0      120.95      104.50      5.17 o
   1  11   0       11.75        7.90      3.14 o
   0  12   0        7.07        3.43      4.19 o
   1  12   0       18.14       17.21      4.97 o
   2  12   0        0.59       -0.45      5.94 o
   1  13   0        1.65        3.10      4.81 o
  -1 -13   1        0.28        3.21      4.69 o
   0 -13   1        4.38        6.00      5.05 o
   1 -13   1        0.77        0.24      4.41 o
  -3 -12   1        3.58        0.74      5.23 o
  -2 -12   1        0.44        2.14      5.88 o
  -1 -12   1        2.82        4.94      4.42 o
   0 -12   1        9.64        9.78      4.47 o
   1 -12   1        6.08        3.63      4.35 o
   2 -12   1        0.48        0.58      5.42 o
   3 -12   1       15.49       17.55      7.04 o
  -4 -11   1        1.94        0.06      6.84 o
  -3 -11   1       14.13       10.57      4.27 o
  -2 -11   1       35.65       39.85      6.25 o
  -1 -11   1       16.13       14.47      3.79 o
   0 -11   1        6.26        7.79      4.01 o
   1 -11   1       19.06       21.97      4.60 o
   2 -11   1        1.54        3.26      5.95 o
   3 -11   1        5.66        6.63      5.43 o
  -4 -10   1        3.76        0.96      4.57 o
  -3 -10   1       16.91       14.75      4.04 o
  -2 -10   1       38.66       39.60      3.77 o
  -1 -10   1       18.87       17.32      3.79 o
   0 -10   1        5.28        6.54      3.70 o
   1 -10   1        0.42        0.28      3.80 o
   2 -10   1       17.90       21.24      3.69 o
   3 -10   1        2.03       -0.05      4.03 o
   4 -10   1        0.92        0.76      4.32 o
  -5  -9   1        1.73        0.57      4.72 o
  -4  -9   1       10.77        7.13      4.29 o
  -3  -9   1       41.61       40.90      6.08 o
  -2  -9   1       21.82       20.40      2.90 o
  -1  -9   1        2.73        3.49      2.17 o
   0  -9   1        8.11       10.67      3.68 o
   1  -9   1       13.56       14.18      2.68 o
   2  -9   1      117.35      121.52      6.42 o
   3  -9   1        4.54        2.94      4.09 o
   4  -9   1        2.05        1.31      4.70 o
   5  -9   1        3.69        1.71      4.73 o
  -5  -8   1        1.35        2.84      4.67 o
  -4  -8   1        5.43        5.93      4.14 o
  -3  -8   1       46.67       39.06     11.28 o
  -2  -8   1        3.57        2.50      3.10 o
  -1  -8   1        6.42        4.26      2.10 o
   0  -8   1       29.53       26.64      6.33 o
   1  -8   1        9.94       11.47      2.53 o
   2  -8   1      127.32      128.40      7.65 o
   3  -8   1       58.77       50.12      6.49 o
   4  -8   1       25.24       22.42      5.02 o
   5  -8   1        5.34        1.30      5.02 o
  -6  -7   1        1.06        0.67      4.02 o
  -5  -7   1        4.63       -0.02      3.33 o
  -4  -7   1       16.90       10.26      6.97 o
  -3  -7   1       49.08       47.73      6.27 o
  -2  -7   1       18.98       13.54      3.26 o
  -1  -7   1       94.12       88.86      5.32 o
   0  -7   1       90.14       94.39      1.54 o
   1  -7   1       17.42       21.17      2.62 o
   2  -7   1        3.47        3.62      3.48 o
   3  -7   1       68.09       75.85      5.15 o
   4  -7   1       28.06       32.05      6.86 o
   5  -7   1        6.48        1.95      4.70 o
  -6  -6   1        0.87        1.92      3.73 o
  -5  -6   1        2.86        4.57      3.67 o
  -4  -6   1        6.52        6.46      2.75 o
  -3  -6   1       50.80       28.18     12.76 o
  -2  -6   1       39.49       19.56      7.64 o
  -1  -6   1      132.43      127.58      4.56 o
   0  -6   1       61.94       68.48      2.71 o
   1  -6   1       35.10       32.43      2.12 o
   2  -6   1       14.17       14.45      3.33 o
   3  -6   1       64.41       76.56      9.89 o
   4  -6   1       21.84       23.40      7.03 o
   5  -6   1       10.82        6.32      3.44 o
   6  -6   1        0.64        2.35      3.65 o
  -6  -5   1        6.18        6.75      3.93 o
  -5  -5   1       11.20        8.97      2.90 o
  -4  -5   1       68.37       62.38     19.10 o
  -3  -5   1       63.78       61.85      3.38 o
  -2  -5   1       61.39       63.21     12.27 o
  -1  -5   1      619.00      625.49    113.70 o
   0  -5   1      245.35      274.15     12.23 o
   1  -5   1      450.66      505.81     17.83 o
   2  -5   1      199.35      228.70      5.26 o
   3  -5   1        7.10        7.76      2.76 o
   4  -5   1        8.26        6.18      2.98 o
   5  -5   1        0.55        0.17      3.30 o
   6  -5   1        4.47        2.51      3.86 o
  -6  -4   1       11.17        9.82      3.98 o
  -5  -4   1       65.80       76.30      4.22 o
  -4  -4   1       41.51       46.24      4.22 o
  -3  -4   1      123.93      143.80     17.95 o
  -2  -4   1       65.13       56.46      4.23 o
  -1  -4   1      129.41      123.35     17.00 o
   0  -4   1      179.66      187.37      5.72 o
   1  -4   1       54.76       51.47      2.58 o
   2  -4   1      451.54      474.88      8.05 o
   3  -4   1        2.72        0.93      2.45 o
   4  -4   1       23.00       22.31      4.48 o
   5  -4   1       93.29      113.30      7.81 o
   6  -4   1        4.55        4.93      3.74 o
  -7  -3   1        0.80        1.06      3.64 o
  -6  -3   1       47.25       50.46     12.75 o
  -5  -3   1       47.97       52.93      3.99 o
  -4  -3   1       52.25       62.40      3.25 o
  -3  -3   1       64.18       64.54      4.65 o
  -2  -3   1      118.04      119.17      7.27 o
  -1  -3   1      325.61      401.75     66.33 o
   0  -3   1      556.98      567.48      9.40 o
   1  -3   1      262.91      275.50      6.74 o
   2  -3   1      749.63      710.92     27.93 o
   3  -3   1       26.38       28.26      3.21 o
   4  -3   1       38.86       39.09      3.27 o
   5  -3   1       12.24        7.52      3.29 o
   6  -3   1        4.22        4.18      3.75 o
  -7  -2   1        7.94        4.51      3.78 o
  -6  -2   1       49.62       46.06      7.79 o
  -5  -2   1        1.57        0.44      2.88 o
  -4  -2   1       41.65       45.85      9.14 o
  -3  -2   1       10.27        8.80      2.48 o
  -2  -2   1       95.24       90.64      5.33 o
  -1  -2   1      297.88      288.11      5.95 o
   0  -2   1      302.24      289.97      8.06 o
   1  -2   1     1279.55     1231.54     11.09 o
   2  -2   1      326.47      324.65     10.56 o
   3  -2   1      149.49      156.21      2.97 o
   4  -2   1       65.37       69.79      2.93 o
   5  -2   1      450.22      429.19     53.95 o
   6  -2   1        1.83        2.71      3.26 o
  -7  -1   1        0.07        1.81      3.78 o
  -6  -1   1       19.93       19.00      7.82 o
  -5  -1   1        4.32        2.94      3.57 o
  -4  -1   1      142.89      157.99     11.54 o
  -3  -1   1      142.35      147.21     55.23 o
  -2  -1   1      200.44      215.54     21.97 o
  -1  -1   1      613.75      516.54    104.70 o
   0  -1   1      904.58      949.71     20.00 o
   1  -1   1     5039.10     4710.52    112.46 o
   2  -1   1      344.67      331.87      2.41 o
   3  -1   1      201.87      206.18      3.20 o
   4  -1   1       31.56       35.40      2.16 o
   5  -1   1       35.22       36.55      4.81 o
   6  -1   1        7.64        7.97      3.49 o
   7  -1   1        0.25        2.80      4.01 o
  -7   0   1        0.10        0.23      4.84 o
  -6   0   1        0.01       -0.26      4.07 o
  -5   0   1        8.80        4.43      4.05 o
  -4   0   1      327.99      237.32     30.47 o
  -3   0   1      112.25      115.52     10.06 o
  -2   0   1       99.60       88.94      2.95 o
  -1   0   1        1.41        1.41      1.17 o
   1   0   1      309.87      283.64      5.41 o
   2   0   1        3.06        2.82      1.81 o
   3   0   1        3.95        2.91      3.55 o
   4   0   1        5.13        4.42      2.03 o
   5   0   1       10.25       11.99      2.38 o
   6   0   1        3.02        2.39      5.01 o
   7   0   1        0.59        4.05      4.19 o
  -7   1   1        0.07       -0.75      5.19 o
  -6   1   1       19.96       20.00      8.56 o
  -5   1   1        4.34        7.27      5.26 o
  -4   1   1      142.88      156.49      5.61 o
  -3   1   1      142.22      152.14     39.44 o
  -2   1   1      200.48      184.90     21.64 o
  -1   1   1      614.60      497.23    245.11 o
   1   1   1     5038.75     4689.82    286.20 o
   2   1   1      344.15      317.89     13.10 o
   3   1   1      201.94      198.37      6.64 o
   4   1   1       31.66       30.50      5.12 o
   5   1   1       35.31       33.69     11.45 o
   6   1   1        7.62        6.49      5.77 o
   7   1   1        0.25        4.13      5.55 o
  -7   2   1        7.93        6.69      4.85 o
  -6   2   1       49.61       54.65      7.51 o
  -5   2   1        1.56        1.42      2.53 o
  -4   2   1       41.56       42.55     19.48 o
  -3   2   1       10.31       10.00      3.19 o
  -2   2   1       95.28       85.26     27.20 o
  -1   2   1      297.92      288.73      6.05 o
   0   2   1      302.49      310.12      3.30 o
   1   2   1     1279.52     1216.85     13.51 o
   2   2   1      326.14      317.31      2.78 o
   3   2   1      149.37      157.82      4.06 o
   4   2   1       65.40       69.76      6.39 o
   5   2   1      450.23      416.37    162.68 o
   6   2   1        1.84        0.98      4.75 o
  -7   3   1        0.80       -0.76      7.57 o
  -6   3   1       47.26       54.10      5.59 o
  -5   3   1       47.99       39.99     17.41 o
  -4   3   1       52.24       56.39      6.24 o
  -3   3   1       64.03       67.76      2.97 o
  -2   3   1      117.94       97.40     21.75 o
  -1   3   1      325.65      306.56     42.29 o
   0   3   1      556.59      543.35      3.39 o
   1   3   1      262.54      281.35      5.79 o
   2   3   1      750.47      729.20     24.05 o
   3   3   1       26.43       26.58      1.65 o
   4   3   1       38.89       40.02      2.92 o
   5   3   1       12.23       21.51      4.89 o
   6   3   1        4.25        4.82      4.57 o
  -6   4   1       11.15        4.04      6.28 o
  -5   4   1       65.82       78.78      4.15 o
  -4   4   1       41.53       44.46      3.55 o
  -3   4   1      123.86      113.55     26.51 o
  -2   4   1       64.95       63.00      3.98 o
  -1   4   1      129.20      128.02     10.95 o
   0   4   1      179.48      195.93     13.02 o
   1   4   1       54.61       53.43      3.89 o
   2   4   1      451.46      477.21     25.22 o
   3   4   1        2.71        2.09      1.02 o
   4   4   1       23.00       23.35      2.71 o
   5   4   1       93.28      104.51      8.59 o
   6   4   1        4.55        0.13      4.23 o
  -6   5   1        6.17        5.79      6.08 o
  -5   5   1       11.21        9.17      5.32 o
  -4   5   1       68.34       67.37     20.73 o
  -3   5   1       63.65       63.57      4.49 o
  -2   5   1       61.32       66.78      6.96 o
  -1   5   1      619.90      618.17    158.24 o
   0   5   1      245.70      295.01     21.26 o
   1   5   1      450.79      449.59     11.85 o
   2   5   1      199.20      256.83     33.89 o
   3   5   1        7.08        7.40      1.20 o
   4   5   1        8.26        9.56      3.31 o
   5   5   1        0.55       -1.42      5.83 o
   6   5   1        4.48        5.41      4.56 o
  -5   6   1        2.87        5.11      2.83 o
  -4   6   1        6.52        8.91      2.66 o
  -3   6   1       50.74       50.91     12.86 o
  -2   6   1       39.44       34.94      5.97 o
  -1   6   1      132.37      118.45      3.81 o
   0   6   1       61.78       70.67      3.09 o
   1   6   1       35.14       30.77      3.15 o
   2   6   1       14.22       16.99      1.53 o
   3   6   1       64.34       74.63      6.78 o
   4   6   1       21.85       25.96      2.44 o
   5   6   1       10.82        8.80      6.04 o
   6   6   1        0.64        1.21      7.08 o
  -4   7   1       16.98       18.20      3.69 o
  -3   7   1       49.03       50.50      5.98 o
  -2   7   1       18.98       16.52      2.29 o
  -1   7   1       94.09       86.47      4.02 o
   0   7   1       90.14       93.93      2.07 o
   1   7   1       17.42       17.97      3.21 o
   2   7   1        3.48        4.91      2.83 o
   3   7   1       68.23       75.54      6.99 o
   4   7   1       28.14       27.43      3.39 o
  -4   8   1        5.43        4.42      3.45 o
  -2   8   1        3.58        3.26      2.49 o
  -1   8   1        6.41        6.00      2.98 o
   0   8   1       29.55       19.16      7.79 o
   1   8   1        9.95        7.64      3.41 o
   2   8   1      127.25      130.24      5.19 o
   3   8   1       58.78       57.87      3.99 o
  -4   9   1       10.75       10.30      3.71 o
  -2   9   1       21.87       23.05      3.04 o
  -1   9   1        2.74        1.79      2.65 o
   0   9   1        8.12        7.75      2.86 o
   1   9   1       13.60       14.34      3.85 o
   2   9   1      117.44      119.50      5.34 o
  -1  10   1       18.83       15.05      2.91 o
   0  10   1        5.28        4.93      2.86 o
   1  10   1        0.42        1.54      3.50 o
   2  10   1       17.91       15.55      3.67 o
  -2  11   1       35.62       38.73      6.37 o
  -1  11   1       16.07       10.79      2.94 o
   0  11   1        6.22        5.55      3.08 o
   1  11   1       19.06       17.61      4.27 o
  -2  12   1        0.44       -0.08      5.24 o
  -1  12   1        2.83        1.62      4.82 o
   0  12   1        9.64        6.03      3.13 o
   1  12   1        6.08        7.41      3.17 o
  -1  13   1        0.28        2.48      5.43 o
   0  13   1        4.39        0.36      4.98 o
   1  13   1        0.76       -0.63      5.29 o
  -1 -13   2        0.02        0.10      4.83 o
   0 -13   2        1.81        0.79      4.50 o
   1 -13   2        1.02       -0.55      4.38 o
  -3 -12   2        6.17        5.84      5.60 o
  -2 -12   2        1.43        1.51      6.51 o
  -1 -12   2        9.13        3.88      3.76 o
   0 -12   2        9.14       11.24      4.12 o
   1 -12   2        1.99        2.65      4.32 o
   2 -12   2        0.84       -1.99      6.45 o
  -4 -11   2       16.09       13.05      7.40 o
  -3 -11   2       20.97       16.84      6.35 o
  -2 -11   2       22.59       26.39      5.31 o
  -1 -11   2       28.10       27.11      4.50 o
   0 -11   2       28.50       25.19      4.32 o
   1 -11   2        3.95        4.56      4.01 o
   2 -11   2        8.43       12.26      5.51 o
   3 -11   2        7.39        8.32      6.40 o
  -4 -10   2        3.93        5.41      4.54 o
  -3 -10   2       55.48       43.45     13.01 o
  -2 -10   2        1.81        3.07      3.35 o
  -1 -10   2       64.63       74.72      5.56 o
   0 -10   2        9.84        8.13      3.64 o
   1 -10   2       23.98       29.41      4.49 o
   2 -10   2        9.63       10.01      3.83 o
   3 -10   2        0.32        1.41      3.26 o
   4 -10   2        6.16        4.43      4.67 o
  -5  -9   2        0.38        1.28      4.42 o
  -4  -9   2        8.02        3.59      4.03 o
  -3  -9   2       68.57       63.47      9.10 o
  -2  -9   2        4.41        3.58      2.71 o
  -1  -9   2       54.26       57.30      2.97 o
   0  -9   2       14.63       14.14      3.72 o
   1  -9   2       48.71       57.74      3.50 o
   2  -9   2      184.03      187.77      8.56 o
   3  -9   2       44.02       43.10      5.84 o
   4  -9   2        0.22        0.88      4.67 o
   5  -9   2        0.89        0.58      5.12 o
  -5  -8   2        1.05        0.11      4.58 o
  -4  -8   2       10.84        5.64      4.00 o
  -3  -8   2        7.28        4.68      3.65 o
  -2  -8   2        5.49        2.38      2.99 o
  -1  -8   2       34.69       38.54      2.74 o
   0  -8   2       29.22       29.60      1.95 o
   1  -8   2       10.79        9.83      2.53 o
   2  -8   2       22.52       23.05      3.94 o
   3  -8   2       63.70       63.44      9.30 o
   4  -8   2       16.55       18.01      4.97 o
   5  -8   2       12.71        7.28      5.78 o
  -6  -7   2        0.24        0.21      4.45 o
  -5  -7   2        4.10        3.48      3.39 o
  -4  -7   2      109.27       86.80     10.50 o
  -3  -7   2        3.87        1.06      3.61 o
  -2  -7   2       11.70        6.28      3.11 o
  -1  -7   2      123.81      137.12      3.99 o
   0  -7   2      331.99      422.67     36.93 o
   1  -7   2       54.43       60.02      3.01 o
   2  -7   2      278.12      310.68     18.97 o
   3  -7   2       17.91       15.81      4.10 o
   4  -7   2       11.33        3.81      4.49 o
   5  -7   2        2.26        0.84      8.65 o
  -6  -6   2        1.91        1.14      3.62 o
  -5  -6   2        3.92        1.98      2.96 o
  -4  -6   2       49.83       56.41      6.97 o
  -3  -6   2      154.54      163.84      5.59 o
  -2  -6   2        5.86        6.15      1.97 o
  -1  -6   2      221.84      227.48      6.60 o
   0  -6   2      497.09      526.64     22.25 o
   1  -6   2       52.02       48.12      2.49 o
   2  -6   2       14.58       11.13      5.70 o
   3  -6   2        7.63        3.13      3.65 o
   4  -6   2        8.15        4.35      4.01 o
   5  -6   2        1.65        1.23      3.38 o
   6  -6   2        0.52        0.56      3.90 o
  -6  -5   2        1.10        0.38      2.99 o
  -5  -5   2       23.32       26.94      3.48 o
  -4  -5   2       99.48       97.70     29.31 o
  -3  -5   2      291.03      356.76     62.84 o
  -2  -5   2       48.73       65.98      8.59 o
  -1  -5   2      493.27      593.38     19.46 o
   0  -5   2      100.70      102.28      2.70 o
   1  -5   2      102.56       94.54     10.77 o
   2  -5   2       22.18       22.90      3.15 o
   3  -5   2        3.86        4.01      3.41 o
   4  -5   2        9.93        4.80      3.00 o
   5  -5   2        9.48        7.96      3.23 o
   6  -5   2        4.08        2.30      4.11 o
  -6  -4   2       12.11       11.49      4.36 o
  -5  -4   2       15.17       18.85      2.99 o
  -4  -4   2       39.49       45.69      3.92 o
  -3  -4   2      186.32      194.90     20.74 o
  -2  -4   2       39.39       37.92      4.13 o
  -1  -4   2      437.97      475.02     53.29 o
   0  -4   2      115.56      110.18      2.79 o
   1  -4   2       71.93       74.43      2.65 o
   2  -4   2       61.96       63.79      4.48 o
   3  -4   2       27.40       25.05      2.88 o
   4  -4   2       71.33       69.69     18.04 o
   5  -4   2        8.72        4.74      2.85 o
   6  -4   2        7.25        5.21      3.20 o
  -7  -3   2        0.96        1.51      3.99 o
  -6  -3   2       59.59       83.45      5.88 o
  -5  -3   2       16.65       13.55      3.91 o
  -4  -3   2       14.54       13.87      3.09 o
  -3  -3   2       26.16       30.82      5.96 o
  -2  -3   2       69.84       73.06      2.07 o
  -1  -3   2       23.78       15.85      3.92 o
   0  -3   2      183.63      178.58      3.32 o
   1  -3   2      796.06      806.80     13.33 o
   2  -3   2      471.13      522.11     13.32 o
   3  -3   2       74.84       82.54      3.22 o
   4  -3   2       53.79       57.70      3.40 o
   5  -3   2        6.85        4.57      3.27 o
   6  -3   2       16.18       17.36      5.67 o
  -7  -2   2        4.98        2.54      3.75 o
  -6  -2   2       11.94        9.19      3.73 o
  -5  -2   2        9.64        6.24      2.91 o
  -4  -2   2       60.52       57.51     12.74 o
  -3  -2   2       59.04       62.49      3.87 o
  -2  -2   2      101.43       90.15     10.20 o
  -1  -2   2      871.17      746.69     30.89 o
   0  -2   2     1595.54     1527.54     12.68 o
   1  -2   2     2368.74     2323.00     37.17 o
   2  -2   2       13.07       14.17      1.38 o
   3  -2   2       43.16       44.97      1.43 o
   4  -2   2       16.28       15.59      2.59 o
   5  -2   2       45.67       41.58      5.24 o
   6  -2   2        5.07        4.79      3.68 o
  -7  -1   2        0.48        1.00      3.71 o
  -6  -1   2       14.93       17.01      6.07 o
  -5  -1   2        9.36        6.93      4.73 o
  -4  -1   2      262.92      261.95     80.70 o
  -3  -1   2      480.60      479.86    254.76 o
  -2  -1   2      391.18      377.48     56.80 o
  -1  -1   2     3999.88     3975.18     58.77 o
   0  -1   2     3167.28     3126.92     32.21 o
   1  -1   2      444.38      408.41      5.96 o
   2  -1   2      374.69      363.02      7.22 o
   3  -1   2        9.86       11.65      1.40 o
   4  -1   2        9.77       11.42      2.00 o
   5  -1   2       60.85       71.93      3.98 o
   6  -1   2       11.91        8.04      3.89 o
  -7   0   2        0.41        2.51      4.61 o
  -6   0   2        9.13       13.26      6.36 o
  -5   0   2        5.28        6.03      4.03 o
  -4   0   2      235.92      227.74     66.81 o
  -3   0   2       78.91       69.91     37.11 o
  -2   0   2     2514.75     2289.45   1188.04 o
  -1   0   2     3899.23     4156.82    169.45 o
   0   0   2      108.27      116.54      3.00 o
   1   0   2      330.91      307.99      2.92 o
   2   0   2      182.40      153.46      3.07 o
   3   0   2        6.23        3.89      1.97 o
   4   0   2       12.62       14.73      2.50 o
   5   0   2        8.61        7.14      2.33 o
   6   0   2       10.66       16.03      5.26 o
  -7   1   2        0.48        0.91      4.88 o
  -6   1   2       14.91       16.99      5.44 o
  -5   1   2        9.34        7.28      2.93 o
  -4   1   2      263.17      254.35    128.74 o
  -3   1   2      480.02      535.75    140.49 o
  -2   1   2      390.66      333.55    165.92 o
  -1   1   2     3997.38     3931.85    297.09 o
   0   1   2     3169.68     3013.66     45.84 o
   1   1   2      443.77      391.20      8.52 o
   2   1   2      374.56      350.31      7.49 o
   3   1   2        9.86        5.46      2.95 o
   4   1   2        9.81        5.37      4.57 o
   5   1   2       60.80       69.37      3.44 o
   6   1   2       11.89        6.42      5.15 o
  -7   2   2        4.99        3.37      4.89 o
  -6   2   2       11.95        8.14      4.35 o
  -5   2   2        9.65        6.92      3.21 o
  -4   2   2       60.55       51.98     21.95 o
  -3   2   2       58.99       49.90     26.55 o
  -2   2   2      101.46       82.51     15.22 o
  -1   2   2      871.09      737.39    172.71 o
   0   2   2     1595.49     1523.36     43.72 o
   1   2   2     2368.09     2496.40     89.89 o
   2   2   2       13.10       12.64      1.70 o
   3   2   2       43.26       38.79      3.10 o
   4   2   2       16.25       16.38      3.84 o
   5   2   2       45.61       49.24      5.54 o
   6   2   2        5.06        3.51      4.39 o
  -7   3   2        0.97        3.06      5.05 o
  -6   3   2       59.59       70.50      4.25 o
  -5   3   2       16.65       17.56      4.77 o
  -4   3   2       14.53       14.28      3.66 o
  -3   3   2       26.21       27.19      6.83 o
  -2   3   2       70.07       69.58      2.24 o
  -1   3   2       23.87       19.50      5.84 o
   0   3   2      183.52      183.62      4.44 o
   1   3   2      796.28      808.08     16.50 o
   2   3   2      470.10      512.39      7.66 o
   3   3   2       74.82       76.72      1.98 o
   4   3   2       53.79       45.58      5.32 o
   5   3   2        6.84        6.22      4.52 o
   6   3   2       16.19       14.47      5.99 o
  -6   4   2       12.11        8.56      6.44 o
  -5   4   2       15.19       12.03      6.96 o
  -4   4   2       39.41       35.25     17.07 o
  -3   4   2      186.08      179.99     42.08 o
  -2   4   2       39.41       34.46      3.11 o
  -1   4   2      438.14      449.01    118.94 o
   0   4   2      115.60      111.55      2.14 o
   1   4   2       71.92       78.91      7.35 o
   2   4   2       61.84       63.72      2.73 o
   3   4   2       27.37       24.64      1.92 o
   4   4   2       71.30       32.82      6.41 o
   5   4   2        8.77        4.53      4.41 o
   6   4   2        7.25        8.24      5.03 o
  -6   5   2        1.11        1.54      3.41 o
  -5   5   2       23.38       26.56      3.40 o
  -4   5   2       99.48       94.70     21.19 o
  -3   5   2      291.14      270.11     49.53 o
  -2   5   2       48.76       46.13     10.85 o
   0   5   2      100.70      104.41      5.95 o
   1   5   2      102.45      110.67      5.91 o
   2   5   2       22.23       25.71      3.55 o
   3   5   2        3.86        3.34      1.51 o
   4   5   2        9.92        9.55      1.80 o
   5   5   2        9.50        8.84      4.51 o
   6   5   2        4.08        5.17      5.00 o
  -5   6   2        3.92        4.61      2.85 o
  -4   6   2       49.81       54.67      3.41 o
  -2   6   2        5.88        3.71      1.71 o
  -1   6   2      221.66      228.97      4.06 o
   0   6   2      497.53      568.52     33.94 o
   1   6   2       51.96       48.96      1.62 o
   2   6   2       14.63       15.65      2.39 o
   3   6   2        7.69        6.93      1.61 o
   4   6   2        8.12        8.34      2.75 o
   5   6   2        1.65        0.29      5.96 o
   6   6   2        0.52        0.32      5.72 o
  -5   7   2        4.10        2.68      3.82 o
  -3   7   2        3.87        1.59      2.48 o
  -2   7   2       11.69       10.27      5.43 o
  -1   7   2      123.52      130.24      5.33 o
   0   7   2      332.27      440.61     47.17 o
   1   7   2       54.41       45.25      4.12 o
   2   7   2      277.94      301.30     14.44 o
   3   7   2       17.93       20.89      3.58 o
   4   7   2       11.36        9.91      3.29 o
  -4   8   2       10.85        6.21      4.01 o
  -3   8   2        7.27        0.04     10.21 o
  -2   8   2        5.50        4.45      3.38 o
  -1   8   2       34.75       35.26      3.41 o
   0   8   2       29.30       27.73      2.08 o
   1   8   2       10.71        4.24      3.67 o
   2   8   2       22.55       24.43      4.00 o
   3   8   2       63.82       65.51      4.64 o
  -4   9   2        8.02       11.74      4.17 o
  -2   9   2        4.43        5.20      2.49 o
  -1   9   2       54.29       47.86      3.42 o
   0   9   2       14.64       15.55      4.23 o
   1   9   2       48.80       49.49      4.91 o
   2   9   2      183.76      182.77      6.76 o
   3   9   2       44.07       44.93      4.51 o
  -2  10   2        1.82        4.83      6.20 o
  -1  10   2       64.48       64.11      3.75 o
   0  10   2        9.83        7.61      2.92 o
   1  10   2       23.99       22.43      4.47 o
   2  10   2        9.58       12.72      3.92 o
  -3  11   2       20.97       20.74      7.12 o
  -2  11   2       22.62       24.01      5.84 o
  -1  11   2       28.08       25.94      5.11 o
   0  11   2       28.51       28.98      3.65 o
   1  11   2        3.94        5.04      4.17 o
   2  11   2        8.44       10.14      4.01 o
  -3  12   2        6.17        1.36      6.05 o
  -2  12   2        1.43        4.73      5.84 o
  -1  12   2        9.13        8.93      5.37 o
   0  12   2        9.12        5.87      3.37 o
   1  12   2        1.99        0.71      4.17 o
  -1  13   2        0.02        1.25      5.09 o
   0  13   2        1.80        6.02      5.09 o
   1  13   2        1.01        1.04      5.40 o
  -1 -13   3        3.76        2.71      4.08 o
   0 -13   3        0.25        1.98      4.31 o
  -3 -12   3        2.28        4.93      6.79 o
  -2 -12   3        1.93        2.66      6.05 o
  -1 -12   3        0.65        4.86      4.56 o
   0 -12   3       21.46       23.50      4.29 o
   1 -12   3        7.49       11.42      4.58 o
   2 -12   3        2.55       -0.19      6.52 o
  -4 -11   3        9.77       10.92      6.57 o
  -3 -11   3       19.92       23.84      7.10 o
  -2 -11   3        3.52        0.65      6.07 o
  -1 -11   3        7.36        7.34      4.37 o
   0 -11   3       19.38       20.35      4.34 o
   1 -11   3        1.31        0.48      3.48 o
   2 -11   3        0.01       -0.33      5.34 o
   3 -11   3        0.00        2.68      6.24 o
  -4 -10   3        5.85        5.25      4.62 o
  -3 -10   3       31.03       28.23      4.26 o
  -2 -10   3       25.07       29.02      3.87 o
  -1 -10   3        2.24        3.26      3.89 o
   0 -10   3       39.71       34.61      3.91 o
   1 -10   3        8.52        8.57      3.89 o
   2 -10   3        1.84       -0.36      3.92 o
   3 -10   3        2.01        4.84      3.34 o
   4 -10   3        1.56       -0.94      4.74 o
  -5  -9   3        3.81        2.29      4.67 o
  -4  -9   3        0.69        2.23      4.07 o
  -3  -9   3       17.38       14.74      4.00 o
  -2  -9   3       11.97        9.04      2.63 o
  -1  -9   3       16.39       19.67      2.51 o
   0  -9   3       13.97       12.88      3.60 o
   1  -9   3      204.49      248.44     17.91 o
   2  -9   3       50.49       44.08      5.46 o
   3  -9   3        5.81        6.05      4.90 o
   4  -9   3        7.87        7.14      4.87 o
  -5  -8   3        0.04        1.08      4.49 o
  -4  -8   3        1.95        2.02      3.96 o
  -3  -8   3        2.94        1.95      3.51 o
  -2  -8   3        7.36        4.38      3.29 o
  -1  -8   3       94.63      106.24      5.34 o
   0  -8   3       55.41       56.92      4.45 o
   1  -8   3       92.86       98.68      6.04 o
   2  -8   3      303.73      284.51     11.12 o
   3  -8   3       69.82       78.05      5.42 o
   4  -8   3        3.19        2.14      4.41 o
   5  -8   3        0.41        1.44      5.02 o
  -6  -7   3        4.50        5.40      3.93 o
  -5  -7   3        3.69        2.86      3.34 o
  -4  -7   3       32.52       30.36      4.41 o
  -3  -7   3       11.12        4.92      3.98 o
  -2  -7   3        1.40        0.98      1.37 o
  -1  -7   3       13.40       14.41      1.00 o
   0  -7   3      156.71      159.15      8.10 o
   1  -7   3      192.96      213.53      9.53 o
   2  -7   3      131.79      139.23      5.13 o
   3  -7   3        0.19        0.52      3.71 o
   4  -7   3       19.87       13.41      4.55 o
   5  -7   3        4.64        2.18      5.08 o
  -6  -6   3        1.93        1.72      3.38 o
  -5  -6   3        1.52        1.50      3.19 o
  -4  -6   3      187.61      252.23     46.77 o
  -3  -6   3       57.42       57.40      3.71 o
  -2  -6   3        3.80        3.74      1.71 o
  -1  -6   3       81.91       90.02      3.27 o
   0  -6   3      202.09      207.09      5.27 o
   1  -6   3        2.05        1.64      2.03 o
   2  -6   3       45.54       48.56      5.23 o
   3  -6   3        0.92        2.94      3.68 o
   4  -6   3       24.13       11.62      4.32 o
   5  -6   3       10.68        6.15     10.89 o
  -6  -5   3        5.27        3.28      3.15 o
  -5  -5   3       33.47       39.37      5.35 o
  -4  -5   3        9.92        8.14      3.14 o
  -3  -5   3      134.99      133.15     23.23 o
  -2  -5   3        2.64        2.95      1.67 o
  -1  -5   3      578.05      680.31     25.63 o
   0  -5   3        9.16       10.09      1.40 o
   1  -5   3       25.30       22.82      2.66 o
   2  -5   3       11.17       10.56      3.18 o
   3  -5   3        9.02        8.62      3.64 o
   4  -5   3       27.35       26.22      5.55 o
   5  -5   3       21.02       13.01      5.73 o
   6  -5   3        5.36        3.11      4.04 o
  -6  -4   3       20.58       22.15      3.52 o
  -5  -4   3        3.07        2.32      2.78 o
  -4  -4   3       88.43       81.70     21.73 o
  -3  -4   3      179.88      175.92     13.62 o
  -2  -4   3      100.14       95.42      3.85 o
  -1  -4   3      219.78      258.50      3.66 o
   0  -4   3       72.75       73.82      1.82 o
   1  -4   3       34.38       29.40      2.16 o
   2  -4   3      163.99      164.37      5.87 o
   3  -4   3        0.51       -0.52      2.56 o
   4  -4   3       22.83       22.92      2.99 o
   5  -4   3       23.32       11.48      4.52 o
   6  -4   3        8.07        7.28      3.45 o
  -7  -3   3        2.19        2.59      4.02 o
  -6  -3   3        7.76        8.79      3.27 o
  -5  -3   3        6.91        6.14      2.69 o
  -4  -3   3        9.06       10.43      2.07 o
  -3  -3   3       17.96       17.60      3.37 o
  -2  -3   3       25.69       22.25      5.80 o
  -1  -3   3       80.18       74.90      4.94 o
   0  -3   3      528.44      509.47      4.62 o
   1  -3   3      373.36      374.53      4.94 o
   2  -3   3      493.37      476.91     12.11 o
   3  -3   3       16.10       18.92      2.82 o
   4  -3   3       57.58       54.55      3.66 o
   5  -3   3       38.43       36.29      7.33 o
   6  -3   3        1.86        3.64      3.89 o
  -7  -2   3        0.90       -0.69      3.83 o
  -6  -2   3       20.78       21.76      3.61 o
  -5  -2   3        0.42        2.31      2.98 o
  -4  -2   3       12.99       12.12      4.65 o
  -3  -2   3      254.35      272.60     67.17 o
  -2  -2   3       67.06       57.52     11.92 o
  -1  -2   3     3517.26     3476.62    124.27 o
   0  -2   3      147.47      147.54      1.84 o
   1  -2   3      695.29      713.28      7.35 o
   2  -2   3      667.11      715.01     14.15 o
   3  -2   3       76.35       74.25      3.15 o
   4  -2   3      127.43      142.93      4.92 o
   5  -2   3        4.86        5.50      3.38 o
   6  -2   3        0.69        0.94      3.54 o
  -7  -1   3        0.55       -0.79      3.47 o
  -6  -1   3        2.17       -0.16      3.92 o
  -5  -1   3        4.71        4.08      3.72 o
  -4  -1   3       24.42       22.30      7.02 o
  -3  -1   3       84.62       84.95      1.79 o
  -2  -1   3       35.93       30.64      7.30 o
  -1  -1   3     7033.62     7034.07    381.97 o
   0  -1   3      206.45      186.19      2.70 o
   1  -1   3      136.21      118.65      4.73 o
   2  -1   3      162.42      159.40      6.67 o
   3  -1   3       39.72       40.09      1.96 o
   4  -1   3       93.31       97.31      4.91 o
   5  -1   3       14.43       15.51      2.10 o
   6  -1   3        0.07       -0.21      3.56 o
  -7   0   3        0.01        1.27      4.26 o
  -6   0   3        3.85        6.89      4.08 o
  -5   0   3       29.68       33.26      4.92 o
  -3   0   3      557.51      620.41      9.57 o
  -2   0   3      608.75      582.05    300.07 o
  -1   0   3     1283.33     1277.79     20.21 o
   0   0   3     1186.64     1143.16      6.02 o
   1   0   3      197.97      200.40      2.56 o
   2   0   3       82.27       84.42      3.27 o
   3   0   3       34.66       33.03      2.33 o
   4   0   3       11.51        9.27      3.46 o
   5   0   3       84.04       88.11     11.29 o
   6   0   3        0.65       -0.85      4.89 o
  -7   1   3        0.55        0.45      4.76 o
  -6   1   3        2.17        3.61      4.13 o
  -5   1   3        4.70        5.58      3.18 o
  -4   1   3       24.41       18.86      6.05 o
  -3   1   3       84.45       70.95     37.52 o
  -2   1   3       35.80       26.82     14.73 o
  -1   1   3     7034.29     7461.07    431.13 o
   0   1   3      206.50      181.94      2.41 o
   1   1   3      136.01      116.92      2.85 o
   2   1   3      162.49      159.39      3.07 o
   3   1   3       39.81       36.42      4.44 o
   4   1   3       93.52       90.11      4.06 o
   5   1   3       14.39       10.84      2.71 o
   6   1   3        0.07        4.00      4.34 o
  -7   2   3        0.89       -0.98      5.07 o
  -6   2   3       20.80       23.77      5.98 o
  -5   2   3        0.42        0.37      3.23 o
  -4   2   3       12.96       14.80      4.52 o
  -3   2   3      254.43      218.12    112.03 o
  -2   2   3       67.23       67.20     10.82 o
  -1   2   3     3515.57     3672.33    188.27 o
   0   2   3      147.30      141.64      6.04 o
   1   2   3      694.78      674.64      6.29 o
   2   2   3      666.77      707.52      6.55 o
   3   2   3       76.28       70.56      4.92 o
   4   2   3      127.47      132.83     10.98 o
   5   2   3        4.84        9.05      2.91 o
   6   2   3        0.69       -0.49      5.00 o
  -7   3   3        2.19        1.95      5.37 o
  -6   3   3        7.81        8.45      3.73 o
  -5   3   3        6.91        4.75      3.25 o
  -4   3   3        9.08        6.79      2.75 o
  -3   3   3       17.96       12.70      6.41 o
  -2   3   3       25.73       23.80      6.69 o
  -1   3   3       80.28       68.63      2.04 o
   0   3   3      528.92      479.19      6.66 o
   1   3   3      373.73      342.26      6.32 o
   2   3   3      493.30      504.72      7.89 o
   3   3   3       16.02       14.31      3.16 o
   4   3   3       57.53       53.63      4.25 o
   5   3   3       38.50       36.47      8.41 o
   6   3   3        1.85        4.06      4.36 o
  -6   4   3       20.57       17.96      6.60 o
  -5   4   3        3.06        3.07      3.02 o
  -4   4   3       88.36       71.22     33.22 o
  -3   4   3      179.94      176.94     10.69 o
  -2   4   3      100.15       91.31      4.16 o
   0   4   3       72.73       76.05      3.85 o
   1   4   3       34.29       26.39      4.31 o
   2   4   3      163.77      157.45      3.94 o
   3   4   3        0.52        2.49      2.56 o
   4   4   3       22.81       18.37      2.85 o
   5   4   3       23.38       19.63      5.05 o
   6   4   3        8.05       10.33      4.57 o
  -6   5   3        5.27        8.55      3.49 o
  -5   5   3       33.49       33.12      8.66 o
  -4   5   3        9.93        9.22      2.85 o
  -3   5   3      134.92      134.78     36.55 o
  -2   5   3        2.66        3.58      2.43 o
  -1   5   3      578.16      564.37      7.04 o
   0   5   3        9.14        6.91      1.77 o
   1   5   3       25.26       26.52      2.16 o
   2   5   3       11.16       13.28      2.34 o
   3   5   3        9.03        8.65      1.14 o
   4   5   3       27.36       23.95      3.41 o
   5   5   3       21.05       24.34      4.72 o
   6   5   3        5.36        8.48      4.93 o
  -6   6   3        1.94        3.25      4.12 o
  -5   6   3        1.51        0.35      2.94 o
  -4   6   3      187.65      196.64     48.95 o
  -3   6   3       57.50       65.26      4.26 o
  -2   6   3        3.81        2.62      0.79 o
  -1   6   3       81.92       83.11      5.66 o
   0   6   3      202.02      195.26      6.16 o
   1   6   3        2.07        2.16      1.96 o
   2   6   3       45.37       51.64      3.53 o
   3   6   3        0.90        1.50      1.29 o
   4   6   3       24.20       25.69      4.01 o
   5   6   3       10.66       14.75      4.63 o
  -6   7   3        4.51       -0.67     16.33 o
  -5   7   3        3.70        8.10      4.49 o
  -4   7   3       32.48       36.85      4.62 o
  -3   7   3       11.10        8.74      3.38 o
  -2   7   3        1.41        0.66      1.27 o
  -1   7   3       13.43       10.39      3.69 o
   0   7   3      156.68      155.87      4.64 o
   1   7   3      193.16      193.24      5.51 o
   2   7   3      131.83      147.66     12.36 o
   3   7   3        0.19       -0.55      2.63 o
   4   7   3       19.95       15.14      3.82 o
  -5   8   3        0.04       -0.28      3.87 o
  -4   8   3        1.95        2.35      3.76 o
  -3   8   3        2.94        1.16     11.63 o
  -2   8   3        7.37        5.50      1.71 o
  -1   8   3       94.65       91.83      6.04 o
   0   8   3       55.41       55.48      8.72 o
   1   8   3       92.93       92.11      2.37 o
   2   8   3      303.52      306.16      8.35 o
   3   8   3       69.83       68.44      5.08 o
   4   8   3        3.16        4.88      3.77 o
  -5   9   3        3.80        0.65     14.59 o
  -4   9   3        0.68        1.70      3.90 o
  -3   9   3       17.35       -1.38     11.49 o
  -2   9   3       11.96        8.90      4.75 o
  -1   9   3       16.45       18.50      2.77 o
   0   9   3       13.93       15.60      4.28 o
   1   9   3      204.62      192.69      7.50 o
   2   9   3       50.50       49.39      4.87 o
   3   9   3        5.83        6.41      3.89 o
  -4  10   3        5.84       -1.15     13.49 o
  -3  10   3       31.12       35.10      7.45 o
  -2  10   3       25.06       22.53      6.24 o
  -1  10   3        2.24        3.03      2.57 o
   0  10   3       39.70       38.26      5.14 o
   1  10   3        8.51        5.83      4.21 o
   2  10   3        1.86        1.51      4.01 o
  -4  11   3        9.78        4.41      6.78 o
  -3  11   3       19.94       24.78      6.44 o
  -2  11   3        3.51        6.84      5.36 o
  -1  11   3        7.39        5.78      4.67 o
   0  11   3       19.36       13.44      3.51 o
   1  11   3        1.31        2.69      4.13 o
   2  11   3        0.01        2.97      4.24 o
  -3  12   3        2.26        0.12      7.49 o
  -2  12   3        1.93        1.35      6.43 o
  -1  12   3        0.66        0.07      4.96 o
   0  12   3       21.42       22.05      5.44 o
   1  12   3        7.46        8.85      4.66 o
  -1  13   3        3.75        5.66      6.11 o
   0  13   3        0.25       -0.80      5.36 o
  -2 -12   4        1.11        3.77      6.46 o
  -1 -12   4        8.32        8.74      5.23 o
   0 -12   4        1.53        0.67      3.82 o
   1 -12   4        1.37       -0.02      4.06 o
   2 -12   4        1.93        0.72      6.28 o
  -3 -11   4       20.22       12.13      5.63 o
  -2 -11   4        4.66        5.28      4.91 o
  -1 -11   4        7.57        4.11      4.33 o
   0 -11   4        4.68        4.70      3.49 o
   1 -11   4       11.88       13.48      4.03 o
   2 -11   4        7.17       11.23      6.05 o
   3 -11   4        2.98        3.33      5.31 o
  -4 -10   4       65.39       62.53     11.02 o
  -3 -10   4       12.31       11.66      3.29 o
  -2 -10   4       13.97       10.53      3.63 o
  -1 -10   4        5.83        6.64      3.91 o
   0 -10   4       10.02        8.10      3.52 o
   1 -10   4        0.25        1.34      3.73 o
   2 -10   4        7.23        9.50      3.74 o
   3 -10   4        0.71        0.22      3.24 o
   4 -10   4        5.08        2.81      5.08 o
  -5  -9   4       12.94        5.03      4.83 o
  -4  -9   4        1.67        1.54      4.16 o
  -3  -9   4       29.67       19.96      7.35 o
  -2  -9   4       27.41       24.04      3.72 o
  -1  -9   4       14.46       17.63      2.57 o
   0  -9   4       71.34       84.95      4.98 o
   1  -9   4      118.95      132.32      6.01 o
   2  -9   4       24.73       27.88      4.62 o
   3  -9   4        6.11        4.84      4.25 o
   4  -9   4        5.86        2.06      4.80 o
  -5  -8   4        1.18        1.35      4.33 o
  -4  -8   4        2.44        0.76      3.97 o
  -3  -8   4        5.37        1.46      3.46 o
  -2  -8   4       19.03       15.56      3.78 o
  -1  -8   4      139.25      145.98      4.63 o
   0  -8   4       18.26       21.46      2.39 o
   1  -8   4      107.82      108.21      5.53 o
   2  -8   4       54.25       55.33      5.24 o
   3  -8   4       18.25       15.94      4.28 o
   4  -8   4        2.93        1.92      4.54 o
   5  -8   4        0.92        1.50      5.23 o
  -6  -7   4        1.06       -0.26      3.68 o
  -5  -7   4       10.91        6.25      3.16 o
  -4  -7   4        5.24        3.84      2.86 o
  -3  -7   4       24.38       23.11      3.92 o
  -2  -7   4       84.04      106.03      9.47 o
  -1  -7   4       82.36       93.80      3.96 o
   0  -7   4      175.72      191.20      7.18 o
   1  -7   4       61.37       71.57      3.38 o
   2  -7   4       59.24       65.81      5.35 o
   3  -7   4        6.56        3.62      3.85 o
   4  -7   4       38.52       40.97      8.42 o
   5  -7   4        8.20        2.55      4.89 o
  -6  -6   4        2.70        2.95      3.42 o
  -5  -6   4       20.81       21.15      3.44 o
  -4  -6   4      262.60      330.14     55.70 o
  -3  -6   4       65.45       69.28      4.28 o
  -2  -6   4       30.93       38.20      6.15 o
  -1  -6   4       60.59       68.10      2.25 o
   0  -6   4       38.36       40.07      2.42 o
   1  -6   4       71.88       73.46      4.14 o
   2  -6   4       20.92       21.45      4.40 o
   3  -6   4       10.43        8.69      3.87 o
   4  -6   4       34.84       13.58      4.51 o
   5  -6   4        4.36       -0.11      4.59 o
  -6  -5   4        4.04        3.57      3.03 o
  -5  -5   4       36.32       41.89      3.46 o
  -4  -5   4        2.13       -0.08      2.59 o
  -3  -5   4        6.60        7.80      2.21 o
  -2  -5   4        0.23        0.71      2.31 o
  -1  -5   4       11.00       12.18      1.68 o
   0  -5   4       48.69       46.86      2.25 o
   1  -5   4       40.06       38.64      2.06 o
   2  -5   4       28.38       22.47      4.81 o
   3  -5   4       36.41       35.65      5.06 o
   4  -5   4        4.32        2.15      3.92 o
   5  -5   4        5.05        1.70      3.36 o
   6  -5   4       10.02        7.99      4.34 o
  -6  -4   4       13.85       13.30      3.51 o
  -5  -4   4        2.02        0.58      2.98 o
  -4  -4   4       94.49       86.23     20.01 o
  -3  -4   4       26.80       25.46      3.24 o
  -2  -4   4      187.70      198.80     31.61 o
  -1  -4   4      211.94      248.85      6.07 o
   0  -4   4      127.83      132.73      2.75 o
   1  -4   4      283.70      254.01     11.55 o
   2  -4   4      243.05      238.91      9.69 o
   3  -4   4       32.77       32.97      3.71 o
   4  -4   4       24.32       20.52      4.66 o
   5  -4   4        8.40        7.44      2.96 o
   6  -4   4        2.19        0.46      3.21 o
  -7  -3   4        8.06        6.57      3.82 o
  -6  -3   4        2.48        4.66      3.26 o
  -5  -3   4        3.36        4.23      2.69 o
  -4  -3   4        5.38        4.75      1.40 o
  -3  -3   4       24.36       17.17      4.57 o
  -2  -3   4      108.39      105.51      2.59 o
  -1  -3   4      479.69      470.32     11.27 o
   0  -3   4      247.16      243.46      4.98 o
   1  -3   4      218.52      212.60      4.23 o
   3  -3   4       38.04       37.68      8.39 o
   4  -3   4       37.52       39.15      5.79 o
   5  -3   4        1.75        5.03      3.21 o
   6  -3   4        2.43        1.89      3.71 o
  -7  -2   4        8.08        5.31      3.96 o
  -6  -2   4        0.36        0.31      3.06 o
  -5  -2   4        0.40       -0.53      2.69 o
  -4  -2   4       14.20       12.60      3.92 o
  -3  -2   4       88.82       77.79     11.41 o
  -2  -2   4        8.08        8.57      0.82 o
  -1  -2   4      682.58      693.45      6.05 o
   0  -2   4      540.41      533.30      8.81 o
   1  -2   4     1021.77     1012.98     20.84 o
   2  -2   4      182.86      196.60      3.64 o
   3  -2   4       19.96       22.22      2.35 o
   4  -2   4       62.95       64.10      2.62 o
   5  -2   4        2.59        4.78      3.15 o
   6  -2   4        0.05       -0.23      3.69 o
  -7  -1   4        2.31        1.62      3.69 o
  -6  -1   4        0.31        1.21      3.07 o
  -5  -1   4        4.00        5.18      3.78 o
  -4  -1   4       91.18       96.60     21.77 o
  -3  -1   4       64.97       66.31     16.10 o
  -2  -1   4       16.80       13.51      2.52 o
  -1  -1   4     1550.76     1503.23     29.45 o
   0  -1   4      179.45      170.45      2.24 o
   1  -1   4        2.97        2.08      1.23 o
   2  -1   4        6.46        4.93      1.53 o
   3  -1   4       60.68       57.32      2.86 o
   4  -1   4       94.40       98.60      5.20 o
   5  -1   4        7.43       10.40      2.25 o
   6  -1   4        0.04        0.27      3.66 o
  -7   0   4        7.16       10.58      4.74 o
  -6   0   4        2.59        0.45      3.76 o
  -5   0   4       12.77       10.82      3.83 o
  -3   0   4       69.31       67.68      3.88 o
  -2   0   4       33.46       35.69      1.60 o
  -1   0   4     1363.98     1360.93     10.41 o
   0   0   4       58.57       49.46      3.39 o
   1   0   4       54.10       57.02      2.28 o
   2   0   4        2.49        2.31      2.00 o
   3   0   4       15.53       15.27      2.63 o
   4   0   4      354.71      401.29      9.09 o
   5   0   4       18.09       23.97      2.87 o
   6   0   4        0.03       -0.49      3.38 o
  -7   1   4        2.32        3.04      4.95 o
  -6   1   4        0.32        0.16      3.02 o
  -5   1   4        3.99        6.13      3.54 o
  -4   1   4       91.14       99.14     10.68 o
  -3   1   4       64.80       52.50     29.07 o
  -2   1   4       16.83       12.97      3.86 o
  -1   1   4     1551.91     1535.97     21.54 o
   0   1   4      179.54      157.83      9.60 o
   1   1   4        2.95        3.05      1.69 o
   2   1   4        6.46        4.70      1.86 o
   3   1   4       60.72       54.21      2.38 o
   4   1   4       94.48       98.61      3.74 o
   5   1   4        7.43        8.03      2.78 o
   6   1   4        0.04       -0.17      4.85 o
  -7   2   4        8.09        5.80      4.77 o
  -6   2   4        0.37        1.48      3.42 o
  -5   2   4        0.40        1.75      3.31 o
  -4   2   4       14.20       12.91      7.08 o
  -3   2   4       88.66       66.41     35.34 o
  -2   2   4        8.09        6.96      2.18 o
  -1   2   4      683.12      730.02     15.78 o
   0   2   4      541.04      541.08     10.75 o
   1   2   4     1022.30     1057.83     17.61 o
   2   2   4      183.22      200.69      5.85 o
   3   2   4       20.00       20.11      2.15 o
   4   2   4       62.95       65.75      3.56 o
   5   2   4        2.60        3.56      2.83 o
   6   2   4        0.05        3.87      4.27 o
  -7   3   4        8.05       12.63      3.82 o
  -6   3   4        2.48        0.00      3.52 o
  -5   3   4        3.36        2.67      3.22 o
  -4   3   4        5.36        3.21      2.90 o
  -3   3   4       24.36       12.32      5.96 o
  -2   3   4      108.48      111.88      2.41 o
  -1   3   4      479.50      466.35     11.92 o
   0   3   4      246.83      230.38      3.98 o
   1   3   4      218.40      229.76      3.36 o
   2   3   4      311.24      318.56      4.82 o
   3   3   4       38.09       30.25      6.70 o
   4   3   4       37.53       38.65      8.39 o
   5   3   4        1.74        3.81      2.94 o
   6   3   4        2.41        4.65      4.82 o
  -6   4   4       13.87       17.65      5.25 o
  -5   4   4        2.02        1.12      2.96 o
  -4   4   4       94.44       87.68     25.04 o
  -3   4   4       26.82       26.98      1.56 o
  -2   4   4      187.89      175.85     43.12 o
  -1   4   4      211.62      211.24      2.88 o
   0   4   4      127.94      114.69      3.41 o
   1   4   4      284.04      264.97      8.17 o
   2   4   4      243.07      259.63      5.08 o
   3   4   4       32.82       33.01      3.38 o
   4   4   4       24.30       24.58      2.89 o
   5   4   4        8.41        6.12      4.18 o
   6   4   4        2.19        2.02      3.54 o
  -6   5   4        4.04        4.51      3.62 o
  -5   5   4       36.36       45.21      3.90 o
  -4   5   4        2.13        2.26      3.09 o
  -3   5   4        6.58        5.20      2.01 o
  -2   5   4        0.24        0.28      2.50 o
  -1   5   4       10.98        9.49      1.24 o
   0   5   4       48.70       43.47      4.60 o
   1   5   4       40.04       46.98      4.31 o
   2   5   4       28.39       26.70      4.07 o
   3   5   4       36.46       35.02      3.50 o
   4   5   4        4.29        3.08      2.65 o
   5   5   4        5.03        4.46      3.95 o
   6   5   4       10.05       10.70      3.79 o
  -6   6   4        2.69        3.86      4.41 o
  -5   6   4       20.85       23.63      6.91 o
  -4   6   4      262.32      310.86     87.68 o
  -3   6   4       65.47       68.13      5.36 o
  -2   6   4       30.94       23.38     14.34 o
  -1   6   4       60.65       64.88      4.82 o
   0   6   4       38.35       33.52      4.89 o
   1   6   4       71.97       65.32      5.02 o
   2   6   4       20.96       19.97      2.95 o
   3   6   4       10.38       11.38      3.06 o
   4   6   4       34.86       37.07      3.76 o
   5   6   4        4.35        6.54      4.16 o
  -6   7   4        1.06        0.01      4.54 o
  -5   7   4       10.93       10.04      5.67 o
  -4   7   4        5.24        3.25      3.74 o
  -3   7   4       24.36       23.54      2.05 o
  -2   7   4       84.10       65.68      7.80 o
  -1   7   4       82.42       77.55      6.63 o
   0   7   4      175.81      177.13      7.06 o
   1   7   4       61.37       67.17      5.49 o
   2   7   4       59.24       62.41      3.31 o
   3   7   4        6.56        5.02      2.77 o
   4   7   4       38.60       40.27      4.82 o
   5   7   4        8.18       11.14      5.97 o
  -5   8   4        1.17        1.61      4.23 o
  -4   8   4        2.45        3.67      4.09 o
  -3   8   4        5.35        6.89      4.88 o
  -2   8   4       19.01       11.63      8.86 o
  -1   8   4      139.37      126.16      6.58 o
   0   8   4       18.19       25.34      3.27 o
   1   8   4      107.89      122.61      5.30 o
   2   8   4       54.36       60.96      5.41 o
   3   8   4       18.24       21.46      4.54 o
   4   8   4        2.92        1.87      4.01 o
  -5   9   4       12.95       14.16      7.37 o
  -4   9   4        1.67        0.93      3.36 o
  -3   9   4       29.70       29.89     14.98 o
  -2   9   4       27.44       21.16      8.35 o
  -1   9   4       14.45       12.60      2.41 o
   0   9   4       71.27       81.91      6.65 o
   1   9   4      118.95      112.92      6.84 o
   2   9   4       24.71       30.61      5.10 o
   3   9   4        6.13        2.37      4.14 o
  -4  10   4       65.38       75.49      8.92 o
  -3  10   4       12.28       15.58     10.03 o
  -2  10   4       13.91       21.27      5.37 o
  -1  10   4        5.83        7.27      5.59 o
   0  10   4       10.03        9.46      4.63 o
   1  10   4        0.26       -1.55      4.73 o
   2  10   4        7.22       10.37      4.57 o
   3  10   4        0.71       -0.04      4.21 o
  -3  11   4       20.24       21.11      6.22 o
  -2  11   4        4.67        1.73      4.81 o
  -1  11   4        7.59        5.23      4.53 o
   0  11   4        4.68        0.67      4.68 o
   1  11   4       11.88       11.51      4.86 o
   2  11   4        7.15        9.95      4.86 o
  -2  12   4        1.11        4.37      5.73 o
  -1  12   4        8.31        4.52      5.78 o
   0  12   4        1.51        4.30      5.76 o
   1  12   4        1.37        1.69      5.09 o
  -2 -12   5        0.63        2.34      5.82 o
  -1 -12   5        5.27        2.94      3.98 o
   0 -12   5       10.44       13.69      4.62 o
   1 -12   5        8.15        8.48      4.60 o
  -3 -11   5        7.45        7.30      5.78 o
  -2 -11   5        2.03        4.45      4.81 o
  -1 -11   5        2.15        2.40      3.97 o
   0 -11   5        0.89        3.23      3.82 o
   1 -11   5       11.34       14.65      4.18 o
   2 -11   5       23.09       24.31      5.71 o
  -4 -10   5       11.61       11.56      4.92 o
  -3 -10   5       13.85        8.86      3.21 o
  -2 -10   5       28.61       26.99      6.31 o
  -1 -10   5        2.59        0.93      3.63 o
   0 -10   5        5.10        1.88      3.40 o
   1 -10   5       60.21       57.11      4.88 o
   2 -10   5       17.75       17.88      4.13 o
   3 -10   5        1.84        2.15      4.27 o
  -5  -9   5        4.15        1.68      4.70 o
  -4  -9   5       12.93        7.43      4.53 o
  -3  -9   5       23.86       20.77      7.83 o
  -2  -9   5        7.84        7.21      3.29 o
  -1  -9   5       16.24       14.12      2.55 o
   0  -9   5       91.01      101.23      6.17 o
   1  -9   5       35.64       39.20      3.29 o
   2  -9   5       44.81       47.13      5.22 o
   3  -9   5        3.26        3.26      3.15 o
   4  -9   5        0.83        0.76      4.77 o
  -5  -8   5        0.34        3.09      4.56 o
  -4  -8   5        2.43        3.47      4.14 o
  -3  -8   5       17.64       18.03      4.12 o
  -2  -8   5       59.33       55.26      4.14 o
  -1  -8   5       36.11       38.36      2.26 o
   0  -8   5       99.93      100.77      3.41 o
   1  -8   5      637.13      650.20     12.58 o
   2  -8   5       56.82       56.48      4.49 o
   3  -8   5        9.26        6.72      4.00 o
   4  -8   5        1.11       -0.49      4.45 o
  -6  -7   5        1.50        0.82      3.53 o
  -5  -7   5        7.18        3.72      3.22 o
  -4  -7   5       28.02       23.42      7.60 o
  -3  -7   5       23.14       20.64      5.15 o
  -2  -7   5      120.94      129.24     10.07 o
  -1  -7   5        4.01        2.80      2.24 o
   0  -7   5      156.20      169.11      9.48 o
   1  -7   5      141.43      151.90      9.94 o
   2  -7   5        1.77        2.00      2.56 o
   3  -7   5        0.67        0.49      3.78 o
   4  -7   5        0.91        0.41      4.20 o
   5  -7   5        7.31        2.27      5.01 o
  -6  -6   5        3.99        2.99      3.57 o
  -5  -6   5        9.76        5.50      3.04 o
  -4  -6   5       39.76       44.15     11.04 o
  -3  -6   5       18.55       21.20      2.38 o
  -2  -6   5       77.28       85.78      5.70 o
  -1  -6   5      104.87      114.53      3.33 o
   0  -6   5       54.55       53.21      2.63 o
   1  -6   5      154.53      152.14      3.77 o
   2  -6   5        2.56        2.28      3.16 o
   3  -6   5        0.80        2.66      3.60 o
   4  -6   5       38.02       25.86      6.56 o
   5  -6   5        2.77        1.09      4.59 o
  -6  -5   5        2.34        1.65      2.90 o
  -5  -5   5        6.23        4.09      2.52 o
  -4  -5   5       66.53       56.58     19.27 o
  -3  -5   5       46.48       43.02      6.55 o
  -2  -5   5       51.78       57.95      3.10 o
  -1  -5   5       81.44       78.59      4.03 o
   0  -5   5        9.28       10.55      2.22 o
   1  -5   5       75.09       84.88      3.49 o
   2  -5   5       29.26       29.60      7.97 o
   3  -5   5       36.73       31.74      5.95 o
   4  -5   5       41.12       12.66      4.30 o
   5  -5   5        9.32        0.88      4.53 o
  -6  -4   5        9.28        7.14      3.46 o
  -5  -4   5        2.37        2.19      2.61 o
  -4  -4   5       17.13       12.64      2.36 o
  -3  -4   5        0.66        0.61      2.00 o
  -2  -4   5       28.28       24.97      5.16 o
  -1  -4   5      163.55      175.12      5.34 o
   0  -4   5      118.83      125.90      3.00 o
   1  -4   5      254.40      276.83      6.84 o
   2  -4   5       45.15       34.79      5.53 o
   3  -4   5        9.66        6.14      3.31 o
   4  -4   5        9.79        3.24      3.03 o
   5  -4   5       14.31       10.24      4.08 o
  -6  -3   5        0.15        0.59      3.28 o
  -5  -3   5        2.13        2.94      2.71 o
  -4  -3   5       13.97        8.45      3.43 o
  -3  -3   5       15.95       15.52      3.84 o
  -2  -3   5      450.58      424.18     57.34 o
  -1  -3   5      156.46      153.31      9.10 o
   0  -3   5      189.83      224.86      4.86 o
   1  -3   5       45.30       47.12      6.63 o
   2  -3   5       32.74       28.41      3.06 o
   3  -3   5       42.18       33.03     11.82 o
   4  -3   5        7.48        6.88      2.31 o
   5  -3   5        0.16        0.92      3.12 o
   6  -3   5        0.53        1.08      3.60 o
  -7  -2   5        1.52       -1.00      3.44 o
  -6  -2   5        0.19        0.41      2.99 o
  -5  -2   5        1.03       -0.67      2.87 o
  -4  -2   5        4.27        3.78      1.10 o
  -3  -2   5        3.35        1.70      1.01 o
  -2  -2   5      343.49      354.04      8.03 o
  -1  -2   5      907.00      971.59     33.31 o
   0  -2   5       84.43       94.82      2.60 o
   1  -2   5      858.02      878.15      7.91 o
   2  -2   5       11.87       10.14      1.96 o
   3  -2   5       44.66       49.86      3.07 o
   4  -2   5       36.67       35.77      5.75 o
   5  -2   5        3.79        2.50      3.09 o
   6  -2   5        1.15        1.98      3.84 o
  -7  -1   5        5.09        1.47      3.96 o
  -6  -1   5        0.44       -0.49      3.27 o
  -5  -1   5       25.51       19.29      7.91 o
  -4  -1   5        1.50        1.06      1.30 o
  -3  -1   5       14.07       10.39      3.30 o
  -2  -1   5      810.13      818.61     22.52 o
  -1  -1   5       34.78       35.85      1.31 o
   0  -1   5       52.61       51.11      1.28 o
   1  -1   5      254.64      225.22     13.62 o
   2  -1   5       22.03       18.59      1.74 o
   3  -1   5       33.04       31.70      1.45 o
   4  -1   5      236.14      259.56      5.72 o
   5  -1   5        8.31        7.23      2.30 o
   6  -1   5        2.61        2.18      3.42 o
  -7   0   5        3.44        4.39      5.13 o
  -6   0   5        0.51        0.38      4.15 o
  -5   0   5        1.30        0.53      2.82 o
  -4   0   5       15.66       14.69      6.88 o
  -3   0   5        7.04        4.27      2.13 o
  -2   0   5      392.91      392.74      5.99 o
  -1   0   5        3.97        4.03      1.52 o
   0   0   5        0.06        0.08      2.85 o
   1   0   5       11.07        8.65      1.50 o
   2   0   5       33.80       24.37      5.34 o
   3   0   5        0.67        1.77      2.33 o
   4   0   5      147.96      160.45      4.82 o
   5   0   5        1.90        0.58      2.22 o
   6   0   5        0.41        0.54      3.78 o
  -7   1   5        5.09        2.83      5.00 o
  -6   1   5        0.44       -0.11      3.24 o
  -5   1   5       25.45       21.10      9.89 o
  -4   1   5        1.51        1.15      2.90 o
  -3   1   5       14.06       10.41      3.88 o
  -2   1   5      809.43      803.86     10.37 o
  -1   1   5       34.79       34.27      1.76 o
   0   1   5       52.45       49.48      3.37 o
   1   1   5      254.58      261.89     10.72 o
   2   1   5       22.02       17.98      2.08 o
   3   1   5       33.11       28.57      2.24 o
   4   1   5      235.98      249.04      8.49 o
   5   1   5        8.29        9.16      2.77 o
   6   1   5        2.61        2.19      4.32 o
  -7   2   5        1.51        0.45      3.49 o
  -6   2   5        0.19        0.71      3.66 o
  -5   2   5        1.04        2.00      3.02 o
  -4   2   5        4.27        6.01      3.31 o
  -3   2   5        3.34        2.51      2.01 o
  -2   2   5      343.17      354.97      8.45 o
  -1   2   5      907.30     1020.04     30.57 o
   0   2   5       84.63       91.18      3.45 o
   1   2   5      857.05      889.94     18.17 o
   2   2   5       11.88       10.85      1.74 o
   3   2   5       44.70       46.62      2.42 o
   4   2   5       36.64       32.51      3.29 o
   5   2   5        3.78        7.94      2.99 o
   6   2   5        1.16        0.91      4.70 o
  -6   3   5        0.15       -0.22      3.63 o
  -5   3   5        2.12        2.23      3.35 o
  -4   3   5       13.96        8.05      3.16 o
  -3   3   5       15.99       10.93      3.16 o
  -2   3   5      450.65      462.38     72.74 o
  -1   3   5      156.39      154.72      2.88 o
   0   3   5      189.90      213.93      2.46 o
   1   3   5       45.23       47.44      2.30 o
   2   3   5       32.57       30.15      3.14 o
   3   3   5       42.19       47.68      2.60 o
   4   3   5        7.47        7.97      2.41 o
   5   3   5        0.16        0.27      3.00 o
   6   3   5        0.53        2.50      4.94 o
  -6   4   5        9.31        8.60      3.93 o
  -5   4   5        2.37        1.34      3.11 o
  -4   4   5       17.12       17.74      5.52 o
  -3   4   5        0.67        0.38      1.42 o
  -2   4   5       28.38       26.19      7.93 o
  -1   4   5      163.63      159.45      3.20 o
   0   4   5      118.79      115.82      3.56 o
   1   4   5      254.05      265.53      4.20 o
   2   4   5       45.14       45.02      3.66 o
   3   4   5        9.67       10.58      2.44 o
   4   4   5        9.81        7.78      2.80 o
   5   4   5       14.33       21.10      3.33 o
  -6   5   5        2.34        2.68      3.57 o
  -5   5   5        6.25        6.40      3.32 o
  -4   5   5       66.42       72.49      4.35 o
  -3   5   5       46.52       46.61      8.73 o
  -2   5   5       51.83       45.41      2.38 o
  -1   5   5       81.35       72.43      5.37 o
   0   5   5        9.29        7.49      3.53 o
   1   5   5       74.96       73.97      4.70 o
   2   5   5       29.31       24.75      3.31 o
   3   5   5       36.84       34.83      4.93 o
   4   5   5       41.15       44.45      3.39 o
   5   5   5        9.32        6.03      4.06 o
  -6   6   5        4.00        4.75      4.53 o
  -5   6   5        9.77       11.03      3.67 o
  -4   6   5       39.75       52.31     13.77 o
  -3   6   5       18.58       17.80      3.01 o
  -2   6   5       77.20       73.44      3.53 o
  -1   6   5      104.99      102.61      3.08 o
   0   6   5       54.58       53.54      4.63 o
   1   6   5      154.37      134.85     11.08 o
   2   6   5        2.55        1.37      2.89 o
   3   6   5        0.80        1.59      2.95 o
   4   6   5       38.02       38.88      3.29 o
   5   6   5        2.77        5.50      4.16 o
  -6   7   5        1.50        0.64      4.80 o
  -5   7   5        7.18        5.54      4.83 o
  -4   7   5       28.04       29.59      5.35 o
  -3   7   5       23.16       19.35      3.75 o
  -2   7   5      120.93       88.81     17.19 o
  -1   7   5        4.03        2.19      3.82 o
   0   7   5      156.61      165.56     10.98 o
   1   7   5      141.47      143.21      6.80 o
   2   7   5        1.78        2.12      2.98 o
   3   7   5        0.67        2.44      3.12 o
   4   7   5        0.91        1.41      3.10 o
   5   7   5        7.30        4.96      5.75 o
  -5   8   5        0.34        0.64      3.58 o
  -4   8   5        2.43        0.99      3.31 o
  -3   8   5       17.64       16.42      5.27 o
  -2   8   5       59.24       62.99      6.54 o
  -1   8   5       36.12       32.31      3.86 o
   0   8   5      100.03       96.80      7.03 o
   1   8   5      636.62      651.15     13.14 o
   2   8   5       56.88       56.36      5.46 o
   3   8   5        9.26       11.18      4.47 o
   4   8   5        1.12        0.95      4.30 o
  -5   9   5        4.15        4.79      3.64 o
  -4   9   5       12.89       15.94      5.16 o
  -3   9   5       23.90       20.44     12.37 o
  -2   9   5        7.83        5.41      4.48 o
  -1   9   5       16.19       15.34      4.18 o
   0   9   5       91.01      101.64      7.28 o
   1   9   5       35.61       35.93      5.20 o
   2   9   5       44.94       39.42      5.56 o
   3   9   5        3.28        1.51      4.39 o
  -4  10   5       11.61        9.51      6.91 o
  -3  10   5       13.88       13.06      7.74 o
  -2  10   5       28.59       30.65      6.58 o
  -1  10   5        2.59       -2.43      5.54 o
   0  10   5        5.09        5.18      5.09 o
   1  10   5       60.24       56.75      6.37 o
   2  10   5       17.74       15.09      4.82 o
   3  10   5        1.84        2.83      4.62 o
  -3  11   5        7.45        7.20      6.17 o
  -2  11   5        2.03        2.26      4.69 o
  -1  11   5        2.16        1.31      5.04 o
   0  11   5        0.88        6.14      5.68 o
   1  11   5       11.34       12.29      4.83 o
   2  11   5       23.07       25.08      5.71 o
  -2  12   5        0.62        2.67      6.31 o
  -1  12   5        5.24        2.72      6.22 o
   0  12   5       10.46       10.56      6.03 o
   1  12   5        8.14       11.78      6.07 o
  -2 -12   6        3.17        3.40      6.19 o
  -1 -12   6        2.31        3.96      6.13 o
   0 -12   6        1.81        0.05      4.32 o
   1 -12   6        1.64       -1.07      5.39 o
  -3 -11   6        1.29        0.40      5.50 o
  -2 -11   6        1.07       -0.53      5.20 o
  -1 -11   6        0.89       -2.25      5.37 o
   0 -11   6        5.50        7.20      4.27 o
   1 -11   6        6.09        8.22      4.18 o
   2 -11   6        7.03        7.75      5.29 o
  -4 -10   6        0.69        2.38      4.82 o
  -3 -10   6        0.31        2.52      3.15 o
  -2 -10   6        1.96        0.42      5.09 o
  -1 -10   6        5.37        3.21      5.05 o
   0 -10   6       13.40       18.54      3.73 o
   1 -10   6       11.90       13.78      3.79 o
   2 -10   6       17.35       13.88      3.99 o
   3 -10   6       15.18       15.23      4.66 o
  -5  -9   6        3.15       -0.01      4.90 o
  -4  -9   6       16.07        7.98      4.77 o
  -3  -9   6        7.47        4.16      4.01 o
  -2  -9   6        4.05        3.41      3.46 o
  -1  -9   6        4.49        5.96      2.70 o
   0  -9   6       21.16       24.49      2.88 o
   1  -9   6       35.52       37.00      3.82 o
   2  -9   6       29.56       32.60      4.88 o
   3  -9   6        0.68        0.38      3.06 o
   4  -9   6        0.17        0.94      4.68 o
  -5  -8   6        6.62        1.80      4.86 o
  -4  -8   6       20.83        9.98      4.55 o
  -3  -8   6       63.15       59.30     23.05 o
  -2  -8   6        0.29       -0.50      2.32 o
  -1  -8   6       13.06       12.80      2.46 o
   0  -8   6       43.27       43.25      2.99 o
   1  -8   6       76.04       86.03      4.06 o
   2  -8   6        5.99        8.96      3.50 o
   3  -8   6        3.45        3.11      3.91 o
   4  -8   6        1.17        1.01      4.50 o
  -5  -7   6        2.99        1.30      3.24 o
  -4  -7   6        5.69        3.57      4.01 o
  -3  -7   6        3.71        3.29      3.17 o
  -2  -7   6        6.99        5.85      2.70 o
  -1  -7   6        9.77        9.61      3.17 o
   0  -7   6       25.87       23.24      2.62 o
   1  -7   6       69.08       74.81      3.46 o
   2  -7   6       20.95       21.64      2.87 o
   3  -7   6        5.27        5.66      3.89 o
   4  -7   6        1.88       -0.29      4.16 o
  -6  -6   6        4.68        1.30      3.70 o
  -5  -6   6        6.80        4.80      3.08 o
  -4  -6   6        6.45        6.28      2.59 o
  -3  -6   6        7.89        8.51      2.18 o
  -2  -6   6        7.52        7.66      2.73 o
  -1  -6   6       40.40       42.16      8.43 o
   0  -6   6       15.15       15.39      2.29 o
   1  -6   6       20.03       22.55      3.09 o
   2  -6   6       28.68       26.77      3.58 o
   3  -6   6       18.41       14.75      3.93 o
   4  -6   6       29.70       18.59      7.18 o
   5  -6   6        2.55        1.45      4.81 o
  -6  -5   6        0.43        0.53      3.92 o
  -5  -5   6       90.05       88.53     21.98 o
  -4  -5   6       12.54        7.10      2.59 o
  -3  -5   6       27.17       29.26      2.42 o
  -2  -5   6       13.89       11.93      2.67 o
  -1  -5   6        0.69        1.03      2.40 o
   0  -5   6        5.73        6.69      2.14 o
   1  -5   6       84.22       94.51      4.56 o
   2  -5   6       13.86       12.02      3.18 o
   3  -5   6       40.11       36.42      4.08 o
   4  -5   6        4.74        2.66      3.92 o
   5  -5   6        8.83        4.11      4.56 o
  -6  -4   6        2.51        1.02      2.94 o
  -5  -4   6       46.23       43.95     10.29 o
  -4  -4   6       38.82       33.50      7.99 o
  -3  -4   6       20.54       19.07      5.96 o
  -2  -4   6       91.91       92.28     15.88 o
  -1  -4   6       42.49       41.01      3.49 o
   0  -4   6       40.93       47.52      2.28 o
   1  -4   6      144.70      150.13      8.19 o
   2  -4   6       46.36       39.47      3.45 o
   3  -4   6        8.16        2.27      3.45 o
   4  -4   6       26.04        9.81      3.92 o
   5  -4   6        2.43        1.69      4.28 o
  -6  -3   6        0.30       -0.99      3.24 o
  -5  -3   6       52.74       52.47      5.08 o
  -4  -3   6       29.40       31.78      7.41 o
  -3  -3   6       14.62       15.40      2.27 o
  -2  -3   6      908.84      883.85     86.10 o
  -1  -3   6      108.96      110.43      3.95 o
   0  -3   6        1.44        2.50      1.67 o
   1  -3   6      116.10      123.93      6.72 o
   2  -3   6       28.58       27.18      5.60 o
   3  -3   6        1.82        2.44      3.15 o
   4  -3   6        0.15        1.04      2.86 o
   5  -3   6        2.25        2.45      2.81 o
  -6  -2   6        0.40        1.45      3.14 o
  -5  -2   6        0.78        1.63      2.66 o
  -4  -2   6        0.07        0.97      1.44 o
  -3  -2   6       74.88       79.22      7.17 o
  -2  -2   6      439.94      438.22      8.78 o
  -1  -2   6      411.30      434.20      3.73 o
   0  -2   6      139.49      131.65      8.74 o
   1  -2   6       39.17       39.42      3.34 o
   2  -2   6       17.05       14.00      2.04 o
   3  -2   6       22.66       20.72      5.89 o
   4  -2   6        0.32        0.64      2.44 o
   5  -2   6        0.52        2.30      3.24 o
  -7  -1   6        0.04        2.18      3.68 o
  -6  -1   6        1.35        0.24      3.31 o
  -5  -1   6        5.85        3.71      2.06 o
  -4  -1   6        0.30       -0.44      2.14 o
  -3  -1   6        2.75        1.34      1.97 o
  -2  -1   6      651.22      674.76     18.78 o
  -1  -1   6      181.10      181.63      2.41 o
   0  -1   6       96.15       93.84      1.70 o
   1  -1   6        3.71        3.01      0.91 o
   2  -1   6        1.22        1.27      2.00 o
   3  -1   6       95.90       88.59      5.45 o
   4  -1   6        4.57        2.35      2.10 o
   5  -1   6        5.22        5.80      2.41 o
   6  -1   6        0.98       -1.82      3.69 o
  -7   0   6        3.13       -0.05      4.63 o
  -6   0   6        0.92        1.75      3.16 o
  -5   0   6       97.91      109.40      5.31 o
  -4   0   6        5.29        2.59      2.19 o
  -3   0   6        0.13       -0.11      1.85 o
  -2   0   6       33.49       33.57      2.69 o
  -1   0   6        0.52       -0.20      1.44 o
   0   0   6      129.58      120.29      3.28 o
   1   0   6       95.80       57.95     43.80 o
   2   0   6       81.25       61.10      8.22 o
   3   0   6       59.22       54.17      5.01 o
   4   0   6       99.25       97.78      4.78 o
   5   0   6       17.06       11.52      3.35 o
   6   0   6        0.30       -0.11      3.36 o
  -7   1   6        0.04        0.57      6.51 o
  -6   1   6        1.35        0.29      2.93 o
  -5   1   6        5.86        2.00      2.54 o
  -4   1   6        0.29       -0.21      2.33 o
  -3   1   6        2.73        2.10      2.09 o
  -2   1   6      651.41      648.25     16.94 o
  -1   1   6      181.10      184.97      3.10 o
   0   1   6       95.99       93.39      4.51 o
   1   1   6        3.70        3.34      1.30 o
   2   1   6        1.23        0.57      1.78 o
   3   1   6       96.02       95.66      3.03 o
   4   1   6        4.54        4.92      2.52 o
   5   1   6        5.22        7.09      3.08 o
   6   1   6        0.98        0.87      3.66 o
  -6   2   6        0.41        1.54      3.51 o
  -5   2   6        0.78        1.15      2.66 o
  -4   2   6        0.07        0.13      2.58 o
  -3   2   6       74.83       73.49     15.24 o
  -2   2   6      439.99      436.65      8.28 o
  -1   2   6      411.66      459.06      5.91 o
   0   2   6      139.22      133.90      2.20 o
   1   2   6       39.21       42.24      1.60 o
   2   2   6       17.04       20.69      1.93 o
   3   2   6       22.63       17.72      3.39 o
   4   2   6        0.32        1.16      2.59 o
   5   2   6        0.52        0.83      3.11 o
  -6   3   6        0.30        0.08      3.76 o
  -5   3   6       52.73       61.24      3.82 o
  -4   3   6       29.46       32.34      6.81 o
  -3   3   6       14.61       13.34      2.95 o
  -2   3   6      908.63      907.99    102.56 o
  -1   3   6      109.03      115.38      3.03 o
   0   3   6        1.41        1.91      1.13 o
   1   3   6      115.93      122.06     10.13 o
   2   3   6       28.56       26.12      2.31 o
   3   3   6        1.80        2.33      2.15 o
   4   3   6        0.15       -1.27      2.22 o
   5   3   6        2.25        4.77      3.22 o
  -6   4   6        2.52        2.51      3.99 o
  -5   4   6       46.22       60.94     12.40 o
  -4   4   6       38.83       34.25      3.92 o
  -3   4   6       20.46       18.71      3.37 o
  -2   4   6       92.05       85.22     11.81 o
  -1   4   6       42.62       34.75      5.85 o
   0   4   6       40.89       41.34      4.72 o
   1   4   6      144.57      140.00      4.09 o
   2   4   6       46.34       49.64      2.28 o
   3   4   6        8.16        9.21      2.19 o
   4   4   6       26.06       20.90      2.67 o
   5   4   6        2.44        3.23      3.18 o
  -6   5   6        0.44        1.91      4.01 o
  -5   5   6       90.03      108.36     19.54 o
  -4   5   6       12.59       11.34      2.80 o
  -3   5   6       27.15       27.17      2.02 o
  -2   5   6       13.87       14.15      1.34 o
  -1   5   6        0.69        2.17      3.16 o
   0   5   6        5.73        9.04      4.38 o
   1   5   6       84.27       87.67      1.77 o
   2   5   6       13.89       12.45      2.42 o
   3   5   6       40.06       38.82      2.96 o
   4   5   6        4.74        3.04      2.42 o
   5   5   6        8.85       10.80      3.38 o
  -6   6   6        4.69        6.72      4.20 o
  -5   6   6        6.79        5.32      2.95 o
  -4   6   6        6.44        5.85      2.58 o
  -3   6   6        7.88        6.45      2.28 o
  -2   6   6        7.56        7.01      1.91 o
  -1   6   6       40.47       38.27      1.71 o
   0   6   6       15.11        5.53      3.92 o
   1   6   6       20.03       15.39      1.83 o
   2   6   6       28.74       29.33      2.41 o
   3   6   6       18.44       15.02      3.53 o
   4   6   6       29.74       29.25      4.32 o
   5   6   6        2.54        3.30      2.62 o
  -5   7   6        2.98        2.37      3.70 o
  -4   7   6        5.69        4.31      2.62 o
  -3   7   6        3.71        3.89      2.16 o
  -2   7   6        6.99        5.94      2.55 o
  -1   7   6        9.77       13.29      6.15 o
   0   7   6       25.94       24.94      4.60 o
   1   7   6       68.99       62.12      5.63 o
   2   7   6       20.94       22.26      3.47 o
   3   7   6        5.29        3.73      2.49 o
   4   7   6        1.86        2.83      3.13 o
  -5   8   6        6.61        9.38      4.26 o
  -4   8   6       20.87       19.71      5.84 o
  -3   8   6       63.10       65.93     18.20 o
  -2   8   6        0.29       -1.44      4.28 o
  -1   8   6       13.08        4.42      4.28 o
   0   8   6       43.31       47.65      7.67 o
   1   8   6       76.04       77.06      6.27 o
   2   8   6        6.03        7.25      4.36 o
   3   8   6        3.43        4.17      4.53 o
   4   8   6        1.18       -0.03      4.55 o
  -5   9   6        3.16        0.99      4.21 o
  -4   9   6       16.08       20.50      7.00 o
  -3   9   6        7.47        3.55      5.23 o
  -2   9   6        4.07        2.97      5.70 o
  -1   9   6        4.48        3.49      3.62 o
   0   9   6       21.18       21.88      5.55 o
   1   9   6       35.49       32.81      5.38 o
   2   9   6       29.60       31.87      5.68 o
   3   9   6        0.68       -1.12      4.79 o
   4   9   6        0.17        1.10      4.66 o
  -4  10   6        0.69        1.27      5.12 o
  -3  10   6        0.31        0.80      4.08 o
  -2  10   6        1.94        2.77      6.12 o
  -1  10   6        5.39        6.98      5.94 o
   0  10   6       13.40       15.35      6.24 o
   1  10   6       11.86       11.42      5.71 o
   2  10   6       17.32       21.79      5.38 o
   3  10   6       15.17       15.04      5.22 o
  -3  11   6        1.29        5.35      6.79 o
  -2  11   6        1.07       -0.13      5.63 o
  -1  11   6        0.88        2.03      6.15 o
   0  11   6        5.49        6.61      5.00 o
   1  11   6        6.08       10.97      5.64 o
   2  11   6        7.06        7.47      5.68 o
  -2  12   6        3.17       10.69      7.03 o
  -1  12   6        2.30        5.17      5.80 o
   0  12   6        1.81       -1.31      5.47 o
   1  12   6        1.65        3.18      5.64 o
  -3 -11   7        0.68        0.41      6.36 o
  -2 -11   7        2.18       -0.04      5.99 o
  -1 -11   7        0.76        0.37      5.86 o
   0 -11   7        2.31        4.69      4.24 o
   1 -11   7       10.18        8.65      5.22 o
  -4 -10   7        0.99       -0.36      4.61 o
  -3 -10   7        5.33        2.65      4.24 o
  -2 -10   7        1.87        0.97      5.65 o
  -1 -10   7        7.66        6.53      4.77 o
   0 -10   7        5.56        4.05      3.85 o
   1 -10   7       50.83       56.37      6.34 o
   2 -10   7        7.11        5.72      4.97 o
  -4  -9   7        2.12        1.92      4.53 o
  -3  -9   7       33.44       31.29      4.61 o
  -2  -9   7       55.77       47.53      4.28 o
  -1  -9   7       19.36       15.21      7.69 o
   0  -9   7        5.33        4.83      2.69 o
   1  -9   7       72.97       83.07      5.19 o
   2  -9   7        2.27        1.21      3.64 o
   3  -9   7        5.67        9.11      4.23 o
  -5  -8   7        2.52        0.84      6.49 o
  -4  -8   7        1.82        0.60      4.36 o
  -3  -8   7       61.97       61.21      8.41 o
  -2  -8   7       15.44       12.84      2.92 o
  -1  -8   7        4.04        2.34      2.42 o
   0  -8   7       49.66       50.33      3.24 o
   1  -8   7        3.82        1.83      3.21 o
   2  -8   7        0.04       -2.12      3.52 o
   3  -8   7        0.34        0.79      2.94 o
   4  -8   7        1.53       -0.18      4.59 o
  -5  -7   7        6.98        2.87      4.87 o
  -4  -7   7        0.21        0.86      4.29 o
  -3  -7   7       12.81       16.44      4.63 o
  -2  -7   7      116.66      106.48      3.89 o
  -1  -7   7        3.89        3.51      2.97 o
   0  -7   7      220.94      243.56      5.59 o
   1  -7   7       32.51       34.22      3.60 o
   2  -7   7        8.75        7.97      3.21 o
   3  -7   7       13.13        4.20      4.01 o
   4  -7   7        2.54        0.56      4.44 o
  -6  -6   7        5.80        1.15      3.62 o
  -5  -6   7        7.73        5.62      3.03 o
  -4  -6   7        5.71        3.00      2.52 o
  -3  -6   7       12.96       10.78      3.38 o
  -2  -6   7       11.91        6.27      2.83 o
  -1  -6   7       13.80       15.79      3.11 o
   0  -6   7      298.73      310.44      7.08 o
   1  -6   7       75.34       80.42      3.97 o
   2  -6   7       46.52       50.91      3.85 o
   3  -6   7       10.27        3.29      3.74 o
   4  -6   7        2.46        1.76      4.17 o
  -6  -5   7        1.24       -0.05      3.40 o
  -5  -5   7       17.82       14.13      4.91 o
  -4  -5   7        2.17        1.04      2.35 o
  -3  -5   7        3.49        2.19      2.03 o
  -2  -5   7        3.76        3.10      3.00 o
  -1  -5   7        3.80        3.45      2.56 o
   0  -5   7       84.95       94.11      3.28 o
   1  -5   7        5.14        4.07      2.64 o
   2  -5   7        8.80        3.38      3.10 o
   3  -5   7       62.31       17.85      4.07 o
   4  -5   7        1.34       -1.15      4.03 o
   5  -5   7        1.16        1.99      4.67 o
  -6  -4   7        3.14        1.39      3.02 o
  -5  -4   7       14.47       10.58      4.26 o
  -4  -4   7       40.46       40.64      9.06 o
  -3  -4   7        8.80        9.08      2.29 o
  -2  -4   7      108.17      107.66      3.34 o
  -1  -4   7       11.95        8.83      2.60 o
   0  -4   7        7.23        7.37      1.81 o
   1  -4   7       76.10       80.45      3.26 o
   2  -4   7       61.50       42.88      4.25 o
   3  -4   7        4.81        1.57      3.19 o
   4  -4   7        5.59        3.77      3.79 o
   5  -4   7        0.93       -0.64      4.37 o
  -6  -3   7        0.27        1.25      3.14 o
  -5  -3   7        5.31        3.75      2.81 o
  -4  -3   7       12.08       13.66      4.63 o
  -3  -3   7       84.10       87.19      6.22 o
  -2  -3   7      136.40      137.79      3.65 o
  -1  -3   7       11.77       10.84      1.37 o
   0  -3   7      121.95      131.15      7.05 o
   1  -3   7      105.49      123.51     10.26 o
   2  -3   7       15.54        8.18      3.17 o
   3  -3   7        1.97        0.70      3.10 o
   4  -3   7        2.33       -0.01      3.64 o
   5  -3   7       14.46       13.05      6.88 o
  -6  -2   7        1.03        1.87      3.28 o
  -5  -2   7        6.46        6.20      2.85 o
  -4  -2   7       36.27       31.53      6.07 o
  -3  -2   7       34.77       36.79      1.99 o
  -2  -2   7      593.77      594.47     15.35 o
  -1  -2   7       91.49       93.60      2.38 o
   0  -2   7      722.22      646.94     46.24 o
   1  -2   7       52.40       51.91      1.53 o
   2  -2   7       20.82       20.21      2.68 o
   3  -2   7       16.51       10.23      3.39 o
   4  -2   7        1.39        1.21      2.14 o
   5  -2   7        1.63        0.55      3.21 o
  -6  -1   7        1.39        0.09      3.35 o
  -5  -1   7       10.57        9.31      1.96 o
  -4  -1   7        2.71        3.43      2.15 o
  -3  -1   7       70.38       69.48      3.25 o
  -2  -1   7       23.47       24.68      1.80 o
  -1  -1   7       19.34       18.65      1.32 o
   0  -1   7      917.21      967.16      8.93 o
   1  -1   7      109.27      114.22      2.47 o
   2  -1   7       13.56       10.72      1.71 o
   3  -1   7      386.86      344.64     49.62 o
   4  -1   7       22.18       25.17      4.11 o
   5  -1   7        1.53        1.56      2.49 o
  -6   0   7        0.01        0.62      3.45 o
  -5   0   7        3.41        3.53      2.48 o
  -4   0   7        5.33        3.93      2.47 o
  -3   0   7        5.37        4.03      2.21 o
  -2   0   7       13.99       14.21      2.19 o
  -1   0   7        0.03        0.42      0.94 o
   0   0   7        5.46        5.46      1.57 o
   1   0   7       92.54       80.47      6.90 o
   2   0   7       37.27       31.67      4.74 o
   3   0   7       93.44       84.83      4.02 o
   4   0   7        1.24        2.04      2.09 o
   5   0   7       17.44       26.72      3.36 o
  -6   1   7        1.40        1.62      3.00 o
  -5   1   7       10.59        8.57      2.88 o
  -4   1   7        2.71        2.05      2.33 o
  -3   1   7       70.34       70.68      2.97 o
  -2   1   7       23.51       22.33      2.40 o
  -1   1   7       19.27       21.39      1.28 o
   0   1   7      917.49      973.80     20.06 o
   1   1   7      109.20      102.63      2.90 o
   2   1   7       13.56       13.63      2.11 o
   3   1   7      386.62      375.73     30.78 o
   4   1   7       22.24       27.46      3.11 o
   5   1   7        1.53        1.06      2.62 o
  -6   2   7        1.03        1.49      3.14 o
  -5   2   7        6.47        5.74      2.92 o
  -4   2   7       36.25       36.87      8.92 o
  -3   2   7       34.80       33.20      2.84 o
  -2   2   7      593.85      639.69     18.51 o
  -1   2   7       91.64      101.51      3.50 o
   0   2   7      721.94      563.34     52.95 o
   1   2   7       52.47       49.77      2.47 o
   2   2   7       20.79       18.77      2.13 o
   3   2   7       16.49       14.30      2.41 o
   4   2   7        1.39        0.68      2.17 o
   5   2   7        1.63        0.86      3.06 o
  -6   3   7        0.27       -1.21      3.26 o
  -5   3   7        5.29        3.35      2.99 o
  -4   3   7       12.04       11.86      2.79 o
  -3   3   7       84.17       84.27     11.25 o
  -2   3   7      136.45      145.53      3.92 o
  -1   3   7       11.84       10.59      1.32 o
   0   3   7      121.89      119.74      3.56 o
   1   3   7      105.59      111.85      4.93 o
   2   3   7       15.55       15.95      2.03 o
   3   3   7        1.96        1.82      2.19 o
   4   3   7        2.33        4.40      2.39 o
   5   3   7       14.44       20.78      3.54 o
  -6   4   7        3.15        5.10      3.41 o
  -5   4   7       14.46       16.69      7.03 o
  -4   4   7       40.46       37.30      8.31 o
  -3   4   7        8.82        6.96      1.92 o
  -2   4   7      108.13      113.59      4.35 o
  -1   4   7       11.91       11.14      2.92 o
   0   4   7        7.19        7.28      2.96 o
   1   4   7       76.18       75.92      4.35 o
   2   4   7       61.47       64.46      2.45 o
   3   4   7        4.82        3.28      2.14 o
   4   4   7        5.61        5.65      2.45 o
   5   4   7        0.92        2.04      3.62 o
  -6   5   7        1.25        1.00      3.23 o
  -5   5   7       17.80       21.03      3.40 o
  -4   5   7        2.17        1.39      2.58 o
  -3   5   7        3.48        2.95      1.88 o
  -2   5   7        3.77        4.78      1.38 o
  -1   5   7        3.81        3.42      2.48 o
   0   5   7       84.86       81.63      4.16 o
   1   5   7        5.14        4.50      1.22 o
   2   5   7        8.75        6.58      2.05 o
   3   5   7       62.40       68.47      2.91 o
   4   5   7        1.35        0.47      2.54 o
   5   5   7        1.17        0.37      3.20 o
  -6   6   7        5.80        5.73      4.03 o
  -5   6   7        7.70        6.90      2.95 o
  -4   6   7        5.72        6.74      2.85 o
  -3   6   7       12.93        9.58      2.85 o
  -2   6   7       11.89        8.30      2.77 o
  -1   6   7       13.80       15.38      2.90 o
   0   6   7      298.79      313.21      6.96 o
   1   6   7       75.34       76.91      5.98 o
   2   6   7       46.48       46.18      4.34 o
   3   6   7       10.26        6.33      2.60 o
   4   6   7        2.47        2.09      2.99 o
  -5   7   7        6.98        5.72      4.05 o
  -4   7   7        0.21       -0.06      2.72 o
  -3   7   7       12.81       15.21      5.05 o
  -2   7   7      116.82      114.99      4.99 o
  -1   7   7        3.88        1.06      2.99 o
   0   7   7      221.12      223.08      8.92 o
   1   7   7       32.54       27.94      5.24 o
   2   7   7        8.75        5.47      3.39 o
   3   7   7       13.12       11.90      3.49 o
   4   7   7        2.55        1.20      4.53 o
  -5   8   7        2.51        3.29      4.00 o
  -4   8   7        1.82        2.80      4.10 o
  -3   8   7       61.92       66.69      3.82 o
  -2   8   7       15.46       16.94      3.42 o
  -1   8   7        4.03        5.64      3.72 o
   0   8   7       49.59       47.06      4.94 o
   1   8   7        3.81        4.43      4.89 o
   2   8   7        0.04        1.26      4.25 o
   3   8   7        0.34        0.03      5.00 o
   4   8   7        1.54        1.37      5.52 o
  -4   9   7        2.13        1.71      3.71 o
  -3   9   7       33.43       35.19      5.88 o
  -2   9   7       55.79       55.04      4.35 o
  -1   9   7       19.32       12.57      8.04 o
   0   9   7        5.30        5.92      4.62 o
   1   9   7       72.99       64.25      6.20 o
   2   9   7        2.28       -0.20      5.10 o
   3   9   7        5.68        8.10      5.07 o
  -4  10   7        0.99       -2.00      4.99 o
  -3  10   7        5.33        2.84      4.38 o
  -2  10   7        1.86        1.35      3.63 o
  -1  10   7        7.67        6.99      6.35 o
   0  10   7        5.55        6.39      5.15 o
   1  10   7       50.89       51.31      7.01 o
   2  10   7        7.08       11.35      5.11 o
  -3  11   7        0.68        2.08      6.98 o
  -2  11   7        2.18        5.91      6.72 o
  -1  11   7        0.76        2.04      6.14 o
   0  11   7        2.32        1.25      6.00 o
   1  11   7       10.15        8.99      6.37 o
  -2 -11   8        1.50        0.62      6.17 o
  -1 -11   8        1.87        1.88      5.86 o
   0 -11   8        5.55        4.49      4.23 o
   1 -11   8        8.27        5.38      5.60 o
  -3 -10   8        0.45       -1.02      4.02 o
  -2 -10   8        0.93        2.98      5.53 o
  -1 -10   8        2.21        2.79      4.83 o
   0 -10   8       19.85       24.57      4.32 o
   1 -10   8       10.32       10.74      5.30 o
   2 -10   8        7.88       10.92      5.33 o
  -4  -9   8        0.40        1.61      4.67 o
  -3  -9   8        2.84        2.21      3.27 o
  -2  -9   8        2.34        1.78      3.30 o
  -1  -9   8        5.11        9.77      4.74 o
   0  -9   8       26.28       33.76      3.41 o
   1  -9   8        8.85        6.83      3.62 o
   2  -9   8        4.50        7.26      3.91 o
   3  -9   8        3.75        4.31      8.11 o
  -5  -8   8        4.26        3.61      5.16 o
  -4  -8   8        1.83        2.34      4.34 o
  -3  -8   8        0.04        0.85      3.88 o
  -2  -8   8        4.34        3.33      2.87 o
  -1  -8   8       25.87       25.22      5.65 o
   0  -8   8        5.90        4.72      2.76 o
   1  -8   8        1.32        4.16      3.13 o
   2  -8   8        0.59        0.33      3.40 o
   3  -8   8        0.15        0.01      7.49 o
  -5  -7   8        5.88        0.57      4.86 o
  -4  -7   8        3.34        1.89      4.29 o
  -3  -7   8        0.11        0.78      3.24 o
  -2  -7   8       19.55       14.02      2.94 o
  -1  -7   8       25.59       19.77      3.39 o
   0  -7   8       85.63       86.61      4.48 o
   1  -7   8       11.20       11.37      3.17 o
   2  -7   8        0.77        0.58      3.10 o
   3  -7   8        9.42        7.18      2.79 o
   4  -7   8        0.16        0.17      8.09 o
  -5  -6   8       10.97       -0.43      4.25 o
  -4  -6   8        3.67        2.49      3.48 o
  -3  -6   8       17.47       15.37      3.37 o
  -2  -6   8        2.73        3.89      3.10 o
  -1  -6   8       31.32       29.93      4.70 o
   0  -6   8       81.93       94.85      3.98 o
   1  -6   8       43.96       40.40      7.23 o
   2  -6   8       14.28       13.43      3.25 o
   3  -6   8       20.90        7.54      7.25 o
   4  -6   8        2.92       -0.40      4.22 o
  -6  -5   8        5.71       -0.25      3.44 o
  -5  -5   8        3.18        2.32      3.04 o
  -4  -5   8        0.41       -0.30      2.31 o
  -3  -5   8        5.09        3.84      1.84 o
  -2  -5   8       10.73       11.32      3.18 o
  -1  -5   8        8.82        4.60      2.79 o
   0  -5   8       70.51       74.31      3.06 o
   1  -5   8        0.28        1.32      3.04 o
   2  -5   8       15.48        7.63      2.20 o
   3  -5   8        2.92        0.89      3.34 o
   4  -5   8        1.43        2.96      4.03 o
  -6  -4   8        7.39        3.26      3.06 o
  -5  -4   8       16.23       10.54      3.33 o
  -4  -4   8       17.28       11.49      4.90 o
  -3  -4   8       78.17       73.49      6.93 o
  -2  -4   8       17.59       12.93      1.32 o
  -1  -4   8        2.85        1.76      2.34 o
   0  -4   8       24.03       21.77      3.08 o
   1  -4   8       76.16       77.92      3.51 o
   2  -4   8       10.65        4.34      2.81 o
   3  -4   8       30.38       25.68      7.25 o
   4  -4   8        0.30       -0.64      3.89 o
  -6  -3   8        3.32        2.04      3.35 o
  -5  -3   8        1.16        2.14      2.82 o
  -4  -3   8       41.88       35.07      6.99 o
  -3  -3   8        5.83        6.73      1.34 o
  -2  -3   8      184.95      183.74      4.74 o
  -1  -3   8       10.07       10.46      1.47 o
   0  -3   8       31.76       33.51      1.73 o
   1  -3   8        3.27        5.25      1.87 o
   2  -3   8       11.51        3.75      3.20 o
   3  -3   8        5.88       -0.15      3.05 o
   4  -3   8        2.43        0.28      3.52 o
   5  -3   8       18.19       11.71      9.44 o
  -6  -2   8        1.45       -0.54      3.20 o
  -5  -2   8       34.28       32.21      8.08 o
  -4  -2   8       45.08       45.07      2.37 o
  -3  -2   8      314.06      344.71      5.80 o
  -2  -2   8        4.93        4.84      1.55 o
  -1  -2   8       10.15        7.38      1.47 o
   0  -2   8       32.03       30.22      2.73 o
   1  -2   8       65.73       70.87      1.71 o
   2  -2   8        1.55        0.71      0.60 o
   3  -2   8       22.33       14.47      4.37 o
   4  -2   8        5.06        3.52      2.70 o
   5  -2   8        0.02        2.37      4.64 o
  -6  -1   8        2.71        1.94      2.86 o
  -5  -1   8        4.91        4.86      2.60 o
  -4  -1   8       16.31       17.86      3.10 o
  -3  -1   8       35.59       35.70      2.17 o
  -2  -1   8       37.36       37.28      2.25 o
  -1  -1   8       92.15       92.54      5.42 o
   0  -1   8       85.38       86.73      2.97 o
   1  -1   8       43.59       43.31      2.14 o
   2  -1   8       27.90       24.25      3.83 o
   3  -1   8       34.13       35.02      4.15 o
   4  -1   8       13.57       11.02      2.56 o
   5  -1   8        0.74        1.79      3.12 o
  -6   0   8        3.15        4.85      3.61 o
  -5   0   8        1.07        0.87      2.48 o
  -4   0   8        4.64        5.83      2.60 o
  -3   0   8       15.11       15.50      3.63 o
  -2   0   8       23.25       22.24      2.41 o
  -1   0   8        1.39        0.84      0.74 o
   0   0   8       11.19        9.60      1.99 o
   1   0   8      325.39      315.72      6.85 o
   2   0   8       37.49       40.72      3.07 o
   3   0   8      343.94      367.52      9.95 o
   4   0   8       37.27       41.60      3.41 o
   5   0   8        4.84        7.40      3.35 o
  -6   1   8        2.70        2.36      4.53 o
  -5   1   8        4.92        4.35      2.68 o
  -4   1   8       16.32       20.65      4.19 o
  -3   1   8       35.59       33.56     11.76 o
  -2   1   8       37.33       39.26      2.53 o
  -1   1   8       92.07       95.35      1.73 o
   0   1   8       85.32       86.85      3.77 o
   1   1   8       43.51       47.76      4.16 o
   2   1   8       27.86       22.86      4.31 o
   3   1   8       34.13       38.69      2.76 o
   4   1   8       13.60       13.17      3.23 o
   5   1   8        0.74       -0.76      3.14 o
  -6   2   8        1.45        0.99      3.11 o
  -5   2   8       34.31       43.53      8.18 o
  -4   2   8       45.06       48.66      3.29 o
  -3   2   8      314.11      337.20     10.46 o
  -2   2   8        4.88        3.83      1.76 o
  -1   2   8       10.16       10.88      1.38 o
   0   2   8       32.01       36.07      3.36 o
   1   2   8       65.68       65.68      3.67 o
   2   2   8        1.54        2.61      1.96 o
   3   2   8       22.36       19.81      2.47 o
   4   2   8        5.08        3.33      2.51 o
   5   2   8        0.02        1.74      3.19 o
  -6   3   8        3.32        6.07      3.50 o
  -5   3   8        1.16       -0.43      2.90 o
  -4   3   8       41.82       46.32      7.92 o
  -3   3   8        5.87        5.18      1.95 o
  -2   3   8      185.14      182.24     10.86 o
  -1   3   8       10.07       10.62      1.75 o
   0   3   8       31.72       27.66      1.96 o
   1   3   8        3.26        2.45      1.88 o
   2   3   8       11.47       12.12      1.93 o
   3   3   8        5.88        5.88      2.21 o
   4   3   8        2.43        3.05      2.35 o
   5   3   8       18.17       21.84      3.64 o
  -6   4   8        7.39        4.50      3.19 o
  -5   4   8       16.22       15.17      5.50 o
  -4   4   8       17.26       13.35      4.67 o
  -3   4   8       78.17       76.28      9.80 o
  -2   4   8       17.61       17.49      3.02 o
  -1   4   8        2.86        3.16      2.89 o
   0   4   8       23.95       20.84      3.63 o
   1   4   8       76.13       69.79      5.28 o
   2   4   8       10.69       12.24      2.05 o
   3   4   8       30.35       29.08      3.04 o
   4   4   8        0.30        0.08      2.44 o
   5   4   8       20.22       38.81      5.27 o
  -6   5   8        5.71        7.43      3.44 o
  -5   5   8        3.17        3.09      3.14 o
  -4   5   8        0.41        0.88      2.69 o
  -3   5   8        5.11        5.62      1.98 o
  -2   5   8       10.69       10.74      2.92 o
  -1   5   8        8.79        8.59      3.15 o
   0   5   8       70.44       61.03      6.26 o
   1   5   8        0.27        0.84      3.69 o
   2   5   8       15.52       15.75      2.97 o
   3   5   8        2.92        3.77      3.20 o
   4   5   8        1.43        1.08      3.22 o
  -5   6   8       10.97        9.14      3.95 o
  -4   6   8        3.67        1.16      2.78 o
  -3   6   8       17.47       14.20      4.22 o
  -2   6   8        2.71        3.32      2.89 o
  -1   6   8       31.38       31.01      3.88 o
   0   6   8       81.87       83.05      5.01 o
   1   6   8       43.99       37.42      3.99 o
   2   6   8       14.30       16.25      3.10 o
   3   6   8       20.90       17.04      3.21 o
   4   6   8        2.92        1.96      3.25 o
  -5   7   8        5.88        2.98      4.19 o
  -4   7   8        3.34        2.46      3.91 o
  -3   7   8        0.11        0.07      2.65 o
  -2   7   8       19.58       13.49      3.25 o
  -1   7   8       25.64       23.36      3.60 o
   0   7   8       85.50       81.53      5.46 o
   1   7   8       11.17       11.80      3.29 o
   2   7   8        0.77        1.68      3.10 o
   3   7   8        9.44       10.28      3.27 o
   4   7   8        0.16        4.20      4.08 o
  -5   8   8        4.25        4.99      3.91 o
  -4   8   8        1.84        1.85      3.46 o
  -3   8   8        0.04       -0.28      2.85 o
  -2   8   8        4.32        6.14      3.30 o
  -1   8   8       25.90       27.78      3.47 o
   0   8   8        5.88        3.48      3.07 o
   1   8   8        1.32       -0.70      5.41 o
   2   8   8        0.59       -2.03      4.28 o
   3   8   8        0.16        2.72      3.80 o
  -4   9   8        0.40        1.70      4.10 o
  -3   9   8        2.82        2.73      5.48 o
  -2   9   8        2.35        1.99      3.10 o
  -1   9   8        5.12        3.42      3.07 o
   0   9   8       26.29       28.21      6.67 o
   1   9   8        8.89        6.81      5.43 o
   2   9   8        4.52        2.17      4.95 o
   3   9   8        3.75        6.59      5.92 o
  -3  10   8        0.45       -2.81      4.38 o
  -2  10   8        0.93       -0.16      3.93 o
  -1  10   8        2.22        1.88      5.68 o
   0  10   8       19.79       20.87      6.33 o
   1  10   8       10.33       12.78      6.23 o
   2  10   8        7.87       10.95      5.64 o
  -2  11   8        1.49        0.02      4.06 o
  -1  11   8        1.87        6.23      6.60 o
   0  11   8        5.56        6.13      6.81 o
   1  11   8        8.29        6.08      6.08 o
  -3 -10   9        1.37        0.01      4.13 o
  -2 -10   9        4.01        5.64      5.68 o
  -1 -10   9        1.47       10.01      5.61 o
   0 -10   9       21.94       25.47      4.55 o
  -4  -9   9        1.63        0.85      6.13 o
  -3  -9   9        5.74        2.06      4.07 o
  -2  -9   9        1.10        1.30      3.85 o
  -1  -9   9        2.96        4.97      4.79 o
   0  -9   9       16.21       15.07      3.25 o
   1  -9   9        4.58        3.68      6.12 o
   2  -9   9        1.31        1.02      6.86 o
  -4  -8   9        4.34        4.17      4.53 o
  -3  -8   9       15.67        9.39      3.90 o
  -2  -8   9        3.00       -0.15      2.97 o
  -1  -8   9       12.02       15.74      4.75 o
   0  -8   9       10.00       10.79      2.87 o
   1  -8   9        1.25        2.19      3.18 o
   2  -8   9        0.15       -0.11      6.59 o
   3  -8   9        2.68        1.51      7.66 o
  -5  -7   9        4.27        1.44      4.94 o
  -4  -7   9        3.09       -0.06      4.13 o
  -3  -7   9        9.11        5.38      3.55 o
  -2  -7   9        1.59        1.03      3.09 o
  -1  -7   9       28.71       33.53      4.70 o
   0  -7   9       18.88       17.05      2.72 o
   1  -7   9        1.29        2.06      2.85 o
   2  -7   9        1.45       -0.52      5.92 o
   3  -7   9        2.63        3.83      7.40 o
  -5  -6   9        0.01        1.60      4.17 o
  -4  -6   9        3.97        2.17      3.52 o
  -3  -6   9        6.72        4.73      3.31 o
  -2  -6   9       21.75       19.27      5.41 o
  -1  -6   9       37.42       35.28      9.61 o
   0  -6   9        6.38        8.44      4.05 o
   1  -6   9       11.68        9.18      2.74 o
   2  -6   9       20.63       15.32      7.04 o
   3  -6   9        2.86        0.65      7.29 o
   4  -6   9        0.26       -0.65      8.17 o
  -5  -5   9        1.01        0.19      4.01 o
  -4  -5   9        0.85        0.11      3.48 o
  -3  -5   9       38.14       27.64     12.36 o
  -2  -5   9       24.27       14.29      3.20 o
  -1  -5   9       12.48        8.94      3.95 o
   1  -5   9        5.50        7.10      2.57 o
   2  -5   9       21.62       10.64      6.71 o
   3  -5   9       23.87       10.46      7.29 o
   4  -5   9        1.61       -0.27      7.86 o
  -6  -4   9       14.47        7.35      3.29 o
  -5  -4   9        5.24        3.22      2.49 o
  -4  -4   9        3.64        4.13      2.41 o
  -3  -4   9      100.80       96.14      9.72 o
  -2  -4   9        3.28        1.64      1.66 o
  -1  -4   9        8.54        6.26      3.54 o
   0  -4   9       10.80       11.90      2.82 o
   1  -4   9       72.66       78.34      3.31 o
   2  -4   9       25.45        9.80      6.16 o
   3  -4   9        2.79        1.63      6.59 o
   4  -4   9        0.78        3.00      7.82 o
  -6  -3   9        8.46        5.23      3.56 o
  -5  -3   9        0.81        0.21      2.44 o
  -4  -3   9       28.77       26.27      4.63 o
  -3  -3   9      100.05      104.21      8.68 o
  -2  -3   9       16.04       14.38      1.84 o
  -1  -3   9        1.62        1.22      1.42 o
   0  -3   9        4.41        6.26      2.01 o
   1  -3   9        2.29        2.12      1.07 o
   2  -3   9       12.40        1.79      2.44 o
   3  -3   9        6.84        3.23      6.76 o
   4  -3   9        4.63       -0.07      7.53 o
  -6  -2   9       19.08        8.96      3.66 o
  -5  -2   9        0.14        0.44      2.41 o
  -4  -2   9        8.76        8.53      2.28 o
  -3  -2   9      194.51      197.59     16.91 o
  -2  -2   9       39.92       37.24      4.99 o
  -1  -2   9       20.15       14.07      2.91 o
   0  -2   9       26.93       23.07      3.30 o
   1  -2   9       34.99       34.23      2.05 o
   2  -2   9        0.65       -0.32      1.86 o
   3  -2   9       27.16       27.06      9.16 o
   4  -2   9        1.30        0.42      3.49 o
  -6  -1   9        0.70        0.20      3.12 o
  -5  -1   9        0.67        0.45      2.53 o
  -4  -1   9       13.44       15.24      4.01 o
  -3  -1   9       47.53       49.52      2.32 o
  -2  -1   9       73.74       69.05      2.88 o
  -1  -1   9       16.39       14.23      1.10 o
   0  -1   9        0.88        0.94      1.43 o
   1  -1   9       81.38       81.26      2.75 o
   2  -1   9       37.97       39.67      2.10 o
   3  -1   9       34.17       33.49      5.55 o
   4  -1   9        3.70        4.24      3.91 o
   5  -1   9        2.94        1.48      8.28 o
  -6   0   9        0.32       -0.37      3.68 o
  -5   0   9        1.15        2.48      2.67 o
  -4   0   9       22.75       24.11      2.93 o
  -3   0   9       11.67        9.42      2.56 o
  -2   0   9       18.72       17.46      2.28 o
  -1   0   9        1.40        2.07      2.18 o
   0   0   9      451.02      474.65      9.56 o
   1   0   9       95.23       95.61      4.50 o
   2   0   9      205.11      222.15      5.65 o
   3   0   9        0.07       -0.57      3.02 o
   4   0   9        3.44        2.44      3.03 o
   5   0   9        0.56        0.12      3.38 o
  -6   1   9        0.71       -0.82      4.39 o
  -5   1   9        0.67        2.93      2.90 o
  -4   1   9       13.46       15.86      4.97 o
  -3   1   9       47.53       56.18      3.09 o
  -2   1   9       73.78       84.87      3.41 o
  -1   1   9       16.41       17.74      2.39 o
   0   1   9        0.87       -0.07      2.64 o
   1   1   9       81.38       82.71      4.16 o
   2   1   9       38.01       39.94      3.38 o
   3   1   9       34.19       31.18      3.43 o
   4   1   9        3.71        3.93      2.87 o
   5   1   9        2.93        3.88      3.51 o
  -6   2   9       19.07       18.69      9.33 o
  -5   2   9        0.14        2.50      3.39 o
  -4   2   9        8.76        7.38      2.73 o
  -3   2   9      194.46      210.06     16.47 o
  -2   2   9       39.89       34.01      4.41 o
  -1   2   9       20.14        9.12      6.57 o
   0   2   9       26.91       26.84      3.10 o
   1   2   9       34.91       30.42      3.88 o
   2   2   9        0.65       -0.86      2.63 o
   3   2   9       27.17       26.99      2.65 o
   4   2   9        1.29        0.88      2.39 o
  -6   3   9        8.45        8.97      3.52 o
  -5   3   9        0.81        2.48      2.86 o
  -4   3   9       28.77       37.25      6.87 o
  -3   3   9      100.07      107.08      4.59 o
  -2   3   9       16.06       14.44      2.60 o
  -1   3   9        1.60        1.91      2.66 o
   0   3   9        4.41        1.46      1.89 o
   1   3   9        2.29        3.12      3.59 o
   2   3   9       12.40       13.99      2.84 o
   3   3   9        6.83        7.52      2.33 o
   4   3   9        4.62        3.47      2.50 o
  -6   4   9       14.47       15.21      3.71 o
  -5   4   9        5.24        6.53      3.17 o
  -4   4   9        3.63        3.27      2.87 o
  -3   4   9      100.74      104.20      3.34 o
  -2   4   9        3.26        2.18      2.72 o
  -1   4   9        8.53        9.90      3.06 o
   0   4   9       10.84       10.35      3.33 o
   1   4   9       72.59       70.03      4.13 o
   2   4   9       25.45       23.87      5.32 o
   3   4   9        2.78        4.15      3.28 o
   4   4   9        0.78        3.24      3.30 o
  -5   5   9        1.01        0.80      3.21 o
  -4   5   9        0.85       -0.53      2.88 o
  -3   5   9       38.08       36.00      5.54 o
  -2   5   9       24.27       25.77      7.56 o
  -1   5   9       12.51       12.16      3.27 o
   0   5   9       84.27       84.33      4.60 o
   1   5   9        5.50        8.29      3.77 o
   2   5   9       21.68       20.30      3.19 o
   3   5   9       23.90       18.39      3.41 o
   4   5   9        1.61        2.60      3.26 o
  -5   6   9        0.01        0.40      3.35 o
  -4   6   9        3.97        2.48      3.03 o
  -3   6   9        6.73        7.06      2.93 o
  -2   6   9       21.78       22.71      3.11 o
  -1   6   9       37.50       35.76      3.96 o
   0   6   9        6.38        4.54      3.00 o
   1   6   9       11.66       10.40      3.39 o
   2   6   9       20.62       19.45      3.62 o
   3   6   9        2.89        2.90      3.39 o
   4   6   9        0.26        0.97      3.18 o
  -5   7   9        4.27        3.42      4.17 o
  -4   7   9        3.10        3.30      3.26 o
  -3   7   9        9.10        6.64      2.84 o
  -2   7   9        1.60        0.81      2.87 o
  -1   7   9       28.73       26.73      3.29 o
   0   7   9       18.83       18.16      4.09 o
   1   7   9        1.29        1.56      3.84 o
   2   7   9        1.46        1.95      3.08 o
   3   7   9        2.63        2.54      3.34 o
  -4   8   9        4.34        6.54      3.91 o
  -3   8   9       15.64        6.54      4.71 o
  -2   8   9        3.01        3.75      3.08 o
  -1   8   9       12.02        8.69      3.25 o
   0   8   9       10.01        6.06      3.13 o
   1   8   9        1.25        0.11      4.28 o
   2   8   9        0.15        3.97      3.79 o
   3   8   9        2.68        3.58      3.97 o
  -4   9   9        1.63       -0.56      3.76 o
  -3   9   9        5.75        3.41      5.47 o
  -2   9   9        1.10        0.92      3.32 o
  -1   9   9        2.96        4.06      3.80 o
   0   9   9       16.19       15.61      4.46 o
   1   9   9        4.58        2.09      4.16 o
   2   9   9        1.30        1.79      4.04 o
  -3  10   9        1.37        4.79      6.10 o
  -2  10   9        4.01        5.08      3.82 o
  -1  10   9        1.47        0.25      3.92 o
   0  10   9       21.91       18.11      4.54 o
   1  10   9        5.93        9.91      4.22 o
  -2 -10  10        0.69       -1.73      5.19 o
  -1 -10  10        2.81        2.53      5.31 o
  -3  -9  10        2.34        3.51      3.95 o
  -2  -9  10        0.40       -0.70      3.93 o
  -1  -9  10        7.94       11.43      5.04 o
   0  -9  10        6.41        6.04      4.11 o
   1  -9  10        3.05        2.46      6.51 o
  -4  -8  10        2.32        0.11      4.54 o
  -3  -8  10        6.21        4.38      3.13 o
  -2  -8  10        1.07        0.74      3.64 o
  -1  -8  10        0.76        4.62      4.38 o
   0  -8  10        3.46        3.47      3.68 o
   1  -8  10        1.17       -0.95      6.71 o
   2  -8  10        6.08        3.08      7.23 o
  -4  -7  10        7.63        3.04      4.43 o
  -3  -7  10        3.98        1.45      3.29 o
  -2  -7  10        3.06        3.78      3.22 o
  -1  -7  10       49.02       50.54      4.96 o
   0  -7  10       16.77       17.89      3.67 o
   1  -7  10        3.35        2.05      6.61 o
   2  -7  10       10.37        3.62      7.26 o
   3  -7  10        1.84        0.61      7.92 o
  -5  -6  10        0.23       -0.22      4.26 o
  -4  -6  10        1.68        2.96      3.79 o
  -3  -6  10        0.38       -0.02      3.11 o
  -2  -6  10        2.56        2.89      3.08 o
  -1  -6  10       42.20       48.96      4.47 o
   0  -6  10       33.64       40.65      4.14 o
   1  -6  10        5.10        2.36      6.46 o
   2  -6  10       19.72       18.56      7.76 o
   3  -6  10        1.14        0.39      7.77 o
  -5  -5  10        0.81        1.89      3.99 o
  -4  -5  10        7.13        3.85      3.66 o
  -3  -5  10       16.53       14.81      4.85 o
  -2  -5  10       10.68        7.11      2.27 o
  -1  -5  10      106.61      114.00      4.99 o
   1  -5  10        4.17        2.07      5.96 o
   2  -5  10        3.96        9.33      7.24 o
   3  -5  10        2.11        0.54      7.13 o
  -5  -4  10        2.40        0.21      3.88 o
  -4  -4  10        4.47        1.67      3.67 o
  -3  -4  10       64.20       72.27     10.03 o
  -2  -4  10        7.53        5.72      1.65 o
  -1  -4  10       21.25       22.47      2.20 o
   1  -4  10        2.64        0.70      6.32 o
   2  -4  10        7.42        2.75      7.10 o
   3  -4  10        2.66        2.14      7.40 o
   4  -4  10        0.75        0.32      8.43 o
  -6  -3  10        9.15        1.37      3.76 o
  -5  -3  10        1.22        1.12      2.95 o
  -4  -3  10        9.38        7.14      2.23 o
  -3  -3  10       96.31      101.70      3.11 o
  -2  -3  10        3.69        1.94      1.66 o
  -1  -3  10        1.41        1.38      1.48 o
   0  -3  10        5.30        4.37      2.22 o
   2  -3  10       69.04       71.85      8.29 o
   3  -3  10       13.87       11.16      7.51 o
   4  -3  10        2.10        1.05      7.62 o
  -6  -2  10        0.27       -0.21      3.64 o
  -5  -2  10        1.31        1.28      2.50 o
  -4  -2  10        4.71        3.71      1.94 o
  -3  -2  10       31.62       28.57      2.73 o
  -2  -2  10        3.19        0.58      1.65 o
  -1  -2  10       24.14       27.08      1.58 o
   0  -2  10        7.48        7.14      2.27 o
   1  -2  10       15.28       15.54      1.95 o
   2  -2  10       69.72       78.31      5.15 o
   3  -2  10        0.01        1.58      3.91 o
   4  -2  10        1.15        1.32      4.11 o
  -6  -1  10        3.01        1.93      3.03 o
  -5  -1  10        0.02       -0.09      2.60 o
  -4  -1  10        5.41        4.47      2.14 o
  -3  -1  10      100.40      102.25      9.16 o
  -2  -1  10       31.86       25.94      3.67 o
  -1  -1  10       37.68       38.94      3.21 o
   0  -1  10        8.59        9.49      2.22 o
   1  -1  10       44.47       45.51      2.50 o
   2  -1  10      115.92      119.92      4.96 o
   3  -1  10        1.64        3.29      3.94 o
   4  -1  10        0.67       -0.16      7.70 o
  -6   0  10        2.70        0.82      3.11 o
  -5   0  10        0.55        1.41      2.98 o
  -4   0  10       28.86       35.52      3.10 o
  -3   0  10       62.22       57.49      4.57 o
  -2   0  10        7.20        7.21      2.61 o
  -1   0  10      340.24      370.99      7.70 o
   0   0  10        1.16        4.80      2.20 o
   1   0  10        4.41        5.60      2.25 o
   2   0  10      129.72      140.36      5.66 o
   3   0  10       14.19       18.53      3.18 o
   4   0  10        0.26       -0.55      3.74 o
  -6   1  10        3.01        5.08      4.38 o
  -5   1  10        0.02       -1.35      2.77 o
  -4   1  10        5.41        5.82      2.77 o
  -3   1  10      100.36      112.11      8.94 o
  -2   1  10       31.90       31.77      2.54 o
  -1   1  10       37.68       38.08      2.82 o
   0   1  10        8.62        8.32      2.32 o
   1   1  10       44.40       56.32      4.07 o
   2   1  10      115.82      127.64      5.02 o
   3   1  10        1.63        1.99      2.84 o
   4   1  10        0.67        0.60      4.17 o
  -6   2  10        0.27        2.05      4.60 o
  -5   2  10        1.31        1.44      2.92 o
  -4   2  10        4.72        2.71      2.53 o
  -3   2  10       31.65       34.24      2.97 o
  -2   2  10        3.18        2.64      2.30 o
  -1   2  10       24.15       25.74      2.69 o
   0   2  10        7.48        7.30      3.06 o
   1   2  10       15.25       14.60      3.71 o
   2   2  10       69.68       76.30      4.42 o
   3   2  10        0.01       -0.50      2.92 o
   4   2  10        1.15       -0.54      3.30 o
  -6   3  10        9.15       10.45      3.61 o
  -5   3  10        1.22        0.53      2.99 o
  -4   3  10        9.40        6.93      2.78 o
  -3   3  10       96.31       94.81      3.79 o
  -2   3  10        3.69        2.02      2.29 o
  -1   3  10        1.41        3.15      2.96 o
   0   3  10        5.29        5.20      2.99 o
   1   3  10        2.68        4.86      3.09 o
   2   3  10       69.06       72.28      4.27 o
   3   3  10       13.87       16.16      3.34 o
   4   3  10        2.10        1.07      3.54 o
  -5   4  10        2.39        1.86      3.04 o
  -4   4  10        4.48        4.29      2.91 o
  -3   4  10       64.23       68.53      3.04 o
  -2   4  10        7.53        7.51      2.79 o
  -1   4  10       21.24       24.06      3.30 o
   0   4  10       13.76       10.93      3.34 o
   1   4  10        2.63        2.24      3.37 o
   2   4  10        7.44        8.16      3.33 o
   3   4  10        2.67        3.32      3.06 o
   4   4  10        0.75       -1.09      3.64 o
  -5   5  10        0.81        1.72      4.13 o
  -4   5  10        7.13        5.05      2.86 o
  -3   5  10       16.58       19.68      2.76 o
  -2   5  10       10.71       11.21      3.06 o
  -1   5  10      106.64      103.81      4.90 o
   0   5  10       45.84       38.97      4.37 o
   1   5  10        4.20        4.75      3.78 o
   2   5  10        3.96        7.53      3.55 o
   3   5  10        2.12        3.58      3.38 o
  -5   6  10        0.23        0.54      3.20 o
  -4   6  10        1.68        0.17      2.80 o
  -3   6  10        0.38        2.08      2.48 o
  -2   6  10        2.57        1.83      3.19 o
  -1   6  10       42.23       41.36      4.11 o
   0   6  10       33.58       33.21      4.34 o
   1   6  10        5.10        2.24      3.66 o
   2   6  10       19.72       22.10      3.86 o
   3   6  10        1.14       -0.22      3.41 o
  -4   7  10        7.63        8.86      4.08 o
  -3   7  10        3.98        3.54      3.08 o
  -2   7  10        3.07        2.66      3.10 o
  -1   7  10       49.03       41.18      4.47 o
   0   7  10       16.79       14.46      4.18 o
   1   7  10        3.36        3.06      5.02 o
   2   7  10       10.35        8.31      3.61 o
   3   7  10        1.85        1.17      4.24 o
  -4   8  10        2.32       -0.49      3.86 o
  -3   8  10        6.23        3.80      5.17 o
  -2   8  10        1.06        1.59      3.12 o
  -1   8  10        0.75       -0.05      3.44 o
   0   8  10        3.46        3.48      3.69 o
   1   8  10        1.17       -1.00      4.00 o
   2   8  10        6.08        2.07      4.20 o
  -3   9  10        2.35        0.48      5.72 o
  -2   9  10        0.40        1.96      3.52 o
  -1   9  10        7.92        8.98      3.87 o
   0   9  10        6.42        5.72      4.19 o
   1   9  10        3.05        4.02      3.94 o
  -2  10  10        0.69        0.23      3.83 o
  -1  10  10        2.81        2.25      4.32 o
   0  10  10       16.54       16.35      5.69 o
  -3  -8  11        1.42        0.98      4.07 o
  -2  -8  11        2.44        1.98      6.10 o
   0  -8  11        7.52       11.55      7.12 o
   1  -8  11        3.21        3.60      7.35 o
  -4  -7  11        5.03        3.33      4.75 o
  -3  -7  11        3.99        3.16      3.48 o
  -2  -7  11        7.71        2.18      6.37 o
   0  -7  11        1.22        0.71      6.34 o
   1  -7  11        6.57        2.97      7.13 o
   2  -7  11        3.91        0.91      7.48 o
  -4  -6  11        1.07       -0.15      4.00 o
  -3  -6  11       14.50       10.64      5.41 o
  -2  -6  11        1.38        0.69      6.01 o
   1  -6  11        8.31        1.44      6.71 o
   2  -6  11        7.29        1.98      7.82 o
  -5  -5  11        0.10        0.13      4.80 o
  -4  -5  11       13.63        8.31      4.01 o
  -3  -5  11       30.78       12.86      4.67 o
  -2  -5  11       11.02        3.55      6.28 o
   1  -5  11        4.29        0.72      6.51 o
   2  -5  11        9.81        2.41      7.16 o
   3  -5  11        0.24        1.08      7.35 o
  -5  -4  11        0.36       -0.49      4.37 o
  -4  -4  11       15.68        5.98      7.23 o
  -3  -4  11       15.74        5.20      3.09 o
  -2  -4  11        4.88        3.50      2.13 o
  -1  -4  11       41.46       42.96      3.00 o
   1  -4  11        3.71        0.46      6.58 o
   2  -4  11       11.56        6.21      7.52 o
   3  -4  11        3.92        0.66      7.49 o
  -5  -3  11        0.54        0.97      3.23 o
  -4  -3  11       29.46       19.33      4.82 o
  -3  -3  11        2.88        1.79      2.43 o
  -2  -3  11        2.07        4.84      2.31 o
  -1  -3  11        3.42        5.98      2.51 o
   0  -3  11        3.32        3.35      2.31 o
   2  -3  11       11.80        5.52      7.09 o
   3  -3  11        6.80        4.20      7.62 o
  -5  -2  11        1.23        0.82      2.66 o
  -4  -2  11        0.73        0.62      2.26 o
  -3  -2  11        2.45        0.98      1.88 o
  -2  -2  11        6.68        7.89      2.40 o
  -1  -2  11        4.06        6.25      2.66 o
   0  -2  11        1.38        2.00      2.20 o
   1  -2  11       30.56       32.41      4.78 o
   2  -2  11       86.89       97.85      5.82 o
   3  -2  11        9.62        8.52      3.97 o
  -5  -1  11        1.20        0.58      2.55 o
  -4  -1  11        6.15        2.07      2.78 o
  -3  -1  11        7.63        6.33      1.96 o
  -2  -1  11       13.39       11.47      2.61 o
  -1  -1  11       33.16       37.49      3.27 o
   0  -1  11        1.09        1.28      2.21 o
   1  -1  11        3.52        4.50      1.98 o
   2  -1  11       72.53       77.68      4.76 o
   3  -1  11        1.41        1.77      4.21 o
   4  -1  11        1.92        2.08      4.59 o
  -5   0  11        2.12        3.42      3.10 o
  -4   0  11       14.45       10.04      2.36 o
  -3   0  11        4.75        4.06      1.82 o
  -2   0  11       82.60       96.55      9.27 o
  -1   0  11        2.05        1.86      2.47 o
   0   0  11        0.08        1.18      2.28 o
   1   0  11        0.01        0.88      2.21 o
   2   0  11       34.77       41.71      3.50 o
   3   0  11        0.20       -0.69      2.97 o
   4   0  11        1.42       -0.28      4.58 o
  -5   1  11        1.21        0.37      4.22 o
  -4   1  11        6.17        6.79      2.90 o
  -3   1  11        7.63        8.68      2.74 o
  -2   1  11       13.41       18.87      2.77 o
  -1   1  11       33.11       36.62      3.02 o
   0   1  11        1.09        1.45      2.44 o
   1   1  11        3.51        3.91      3.56 o
   2   1  11       72.57       86.14      4.30 o
   3   1  11        1.42        0.75      3.44 o
   4   1  11        1.93        1.37      4.70 o
  -5   2  11        1.23        2.26      3.03 o
  -4   2  11        0.74        0.53      3.04 o
  -3   2  11        2.44        2.98      2.70 o
  -2   2  11        6.68        6.72      2.65 o
  -1   2  11        4.05        4.19      2.69 o
   0   2  11        1.39        2.67      3.24 o
   1   2  11       30.59       33.93      4.04 o
   2   2  11       86.87       90.85      5.21 o
   3   2  11        9.61        9.93      3.18 o
  -5   3  11        0.54        0.28      3.09 o
  -4   3  11       29.45       37.54      3.58 o
  -3   3  11        2.89        2.79      2.35 o
  -2   3  11        2.08        2.46      2.41 o
  -1   3  11        3.42        2.99      3.18 o
   0   3  11        3.31        1.29      3.11 o
   1   3  11        7.27        9.26      3.81 o
   2   3  11       11.82        9.53      3.11 o
   3   3  11        6.81        5.19      2.99 o
  -5   4  11        0.36        0.52      3.04 o
  -4   4  11       15.67       14.92      3.18 o
  -3   4  11       15.75       16.22      3.00 o
  -2   4  11        4.89        3.01      2.57 o
  -1   4  11       41.42       43.40      4.05 o
   0   4  11        0.74        0.02      2.75 o
   1   4  11        3.71        2.48      3.96 o
   2   4  11       11.57        8.36      3.13 o
   3   4  11        3.92        5.90      3.76 o
  -5   5  11        0.10       -0.31      3.29 o
  -4   5  11       13.61       11.56      3.43 o
  -3   5  11       30.75       34.45      3.13 o
  -2   5  11       11.05        8.14      3.22 o
  -1   5  11       44.87       46.18      4.62 o
   0   5  11        0.99       -1.07      3.92 o
   1   5  11        4.30        0.40      3.23 o
   2   5  11        9.78       11.71      3.59 o
   3   5  11        0.24        0.51      3.48 o
  -4   6  11        1.07       -0.05      3.81 o
  -3   6  11       14.52       16.35      2.89 o
  -2   6  11        1.37        1.63      3.24 o
  -1   6  11       47.70       43.70      6.14 o
   0   6  11        2.18        2.54      3.91 o
   1   6  11        8.32        7.27      3.79 o
   2   6  11        7.29        4.07      3.81 o
  -4   7  11        5.03        5.82      3.71 o
  -3   7  11        3.99        3.71      2.92 o
  -2   7  11        7.70        9.36      3.68 o
  -1   7  11        3.00        3.20      3.24 o
   0   7  11        1.22        3.66      3.92 o
   1   7  11        6.58       11.64      3.89 o
   2   7  11        3.92        3.73      3.63 o
  -3   8  11        1.42        2.54      5.63 o
  -2   8  11        2.44        0.98      3.45 o
  -1   8  11        0.10       -0.36      3.63 o
   0   8  11        7.53        6.66      3.92 o
   1   8  11        3.20        3.86      4.72 o
  -2   9  11        0.95        2.20      3.92 o
  -1   9  11        2.36        2.74      4.39 o
   0   9  11        2.03        6.59      4.30 o
   0  -8  12        2.94        1.63      7.10 o
  -3  -7  12        1.86       -0.02      5.20 o
   0  -7  12        1.10       -0.51      7.08 o
   1  -7  12       13.42       21.80      8.27 o
  -4  -6  12        6.10        3.38      6.30 o
  -3  -6  12        5.78        2.07      5.39 o
  -2  -6  12        7.65        3.80      6.90 o
   1  -6  12        1.45        0.34      7.01 o
   2  -6  12        1.15       -0.75      7.82 o
  -4  -5  12       14.87       13.11      6.45 o
  -3  -5  12       12.38        5.75      5.63 o
  -2  -5  12       27.17        4.85      7.18 o
   1  -5  12        2.74        0.02      6.87 o
   2  -5  12        1.53       -0.66      7.94 o
  -4  -4  12       19.10       12.36      6.23 o
  -3  -4  12        3.50        4.35      3.58 o
  -2  -4  12       11.10        8.08      5.85 o
  -1  -4  12       14.34       12.92      2.62 o
   1  -4  12        8.74        6.44      7.87 o
   2  -4  12        8.72        7.19      7.69 o
  -5  -3  12        0.51        0.73      4.22 o
  -4  -3  12        8.07        6.50      4.16 o
  -3  -3  12        0.12        1.16      3.49 o
  -2  -3  12        0.84       -0.02      2.39 o
  -1  -3  12        0.60        1.86      2.62 o
   0  -3  12        1.49       -1.04      3.90 o
   1  -3  12        2.68        0.65      7.16 o
   2  -3  12       14.81        5.96      7.37 o
   3  -3  12        2.64        0.64      8.32 o
  -5  -2  12        0.48       -0.58      4.69 o
  -4  -2  12        6.35        6.31      3.99 o
  -3  -2  12        2.87        0.66      2.45 o
  -2  -2  12        5.48        7.36      2.69 o
  -1  -2  12       17.30       16.80      2.93 o
   0  -2  12        3.70        4.14      2.43 o
   1  -2  12       29.23       38.83      5.65 o
   2  -2  12       10.52        8.44      7.97 o
   3  -2  12       11.00       10.24      4.72 o
  -5  -1  12        1.49        0.72      4.08 o
  -4  -1  12        8.82        9.02      4.06 o
  -3  -1  12        1.24        1.53      2.42 o
  -2  -1  12       12.08       11.47      3.00 o
  -1  -1  12       55.39       59.09      3.81 o
   0  -1  12        5.57        5.94      2.44 o
   1  -1  12       16.02       18.37      3.96 o
   2  -1  12        3.81        3.34      2.80 o
   3  -1  12        1.12       -0.04      4.57 o
  -5   0  12        0.52        2.37      4.66 o
  -4   0  12        6.31        6.22      2.89 o
  -3   0  12        1.93        1.15      2.69 o
  -2   0  12       66.24       71.50      4.56 o
  -1   0  12        1.05        0.85      2.37 o
   0   0  12        1.22        1.92      2.45 o
   1   0  12        6.84       10.98      3.55 o
   2   0  12        0.80        1.07      2.87 o
   3   0  12        0.05        2.24      3.50 o
  -5   1  12        1.50        3.98      4.33 o
  -4   1  12        8.83        6.38      2.96 o
  -3   1  12        1.24        2.01      2.88 o
  -2   1  12       12.07       10.91      3.13 o
  -1   1  12       55.44       60.02      3.39 o
   0   1  12        5.56        5.33      2.57 o
   1   1  12       15.98       16.31      2.59 o
   2   1  12        3.81        4.07      3.17 o
   3   1  12        1.12        0.92      3.26 o
  -5   2  12        0.48        1.11      3.00 o
  -4   2  12        6.35        3.90      2.98 o
  -3   2  12        2.87        1.12      2.57 o
  -2   2  12        5.48        8.58      2.66 o
  -1   2  12       17.29       18.30      2.89 o
   0   2  12        3.70        3.96      2.69 o
   1   2  12       29.18       30.66      4.15 o
   2   2  12       10.55       11.62      3.64 o
   3   2  12       11.00        9.15      3.30 o
  -5   3  12        0.51        0.44      3.49 o
  -4   3  12        8.07        7.13      3.30 o
  -3   3  12        0.12        0.45      2.37 o
  -2   3  12        0.85        0.83      2.58 o
  -1   3  12        0.60        1.59      2.84 o
   0   3  12        1.49       -2.20      3.06 o
   1   3  12        2.68        4.13      3.95 o
   2   3  12       14.82       11.25      3.76 o
   3   3  12        2.65        4.98      3.45 o
  -4   4  12       19.07       16.27      5.79 o
  -3   4  12        3.50        2.01      2.75 o
  -2   4  12       11.12        8.10      2.72 o
  -1   4  12       14.34       14.69      3.98 o
   0   4  12        1.38        2.25      3.29 o
   1   4  12        8.76        6.37      3.84 o
   2   4  12        8.71        8.13      3.68 o
  -4   5  12       14.88       15.18      3.78 o
  -3   5  12       12.40       15.86      2.99 o
  -2   5  12       27.19       27.12      3.53 o
  -1   5  12        9.31       11.27      3.56 o
   0   5  12        1.11       -2.12      3.82 o
   1   5  12        2.74        4.89      4.21 o
   2   5  12        1.53        1.51      3.78 o
  -4   6  12        6.10       11.18      4.11 o
  -3   6  12        5.78        4.36      3.05 o
  -2   6  12        7.67        5.00      3.43 o
  -1   6  12       13.82        8.50      3.49 o
   0   6  12        0.89        2.13      3.99 o
   1   6  12        1.45        0.84      4.00 o
   2   6  12        1.15        0.85      3.48 o
  -3   7  12        1.86        5.86      3.11 o
  -2   7  12       10.36        7.75      3.56 o
  -1   7  12        2.76        5.68      3.78 o
   0   7  12        1.10        1.76      3.98 o
   1   7  12       13.40       14.29      5.04 o
  -2   8  12        3.09        6.29      4.02 o
  -1   8  12        0.70        2.46      3.82 o
   0   8  12        2.95        2.69      3.81 o
   0  -7  13        1.56       -1.93      8.13 o
  -3  -6  13        3.95        1.44      5.52 o
   0  -6  13        0.22       -0.16      7.48 o
   1  -6  13        0.55       -0.81      8.11 o
  -3  -5  13        0.24        3.27      5.80 o
   1  -5  13        2.16        1.11      8.07 o
  -4  -4  13       16.09       14.74     11.67 o
  -3  -4  13        1.22        2.03      3.67 o
  -2  -4  13       21.85       18.95      4.88 o
  -1  -4  13        2.16        1.13      3.65 o
   1  -4  13        6.61        3.22      7.85 o
   2  -4  13        2.35        5.17      8.52 o
  -4  -3  13        3.41        2.52      4.24 o
  -3  -3  13        0.38        0.15      3.49 o
  -2  -3  13       14.68       16.87      3.09 o
  -1  -3  13        2.32        2.03      2.83 o
   0  -3  13        1.60        7.00      4.03 o
   1  -3  13       38.45       23.19      9.20 o
   2  -3  13        3.49       -1.36      8.09 o
  -4  -2  13        1.09        1.20      4.22 o
  -3  -2  13        0.49        1.92      3.54 o
  -2  -2  13        0.33        1.03      3.06 o
  -1  -2  13        1.54        2.56      2.78 o
   0  -2  13        6.65        6.15      4.56 o
   1  -2  13       20.65       19.00      5.73 o
   2  -2  13        1.45        0.96      8.23 o
  -4  -1  13        9.83        7.66      4.42 o
  -3  -1  13        1.18        2.52      2.76 o
  -2  -1  13        7.74        8.87      3.13 o
  -1  -1  13        0.94        1.49      2.85 o
   0  -1  13        2.41        4.01      2.74 o
   1  -1  13       21.14       26.90      5.49 o
   2  -1  13        0.64        1.47      3.47 o
  -4   0  13        6.28        5.27      3.78 o
  -3   0  13        0.28        1.33      3.36 o
  -2   0  13        6.19        5.49      3.23 o
  -1   0  13        0.77        3.46      3.17 o
   0   0  13        1.53        1.92      2.59 o
   1   0  13        4.03        1.26      4.12 o
   2   0  13        0.07        0.81      4.46 o
  -4   1  13        9.82       10.15      3.32 o
  -3   1  13        1.18        2.96      3.01 o
  -2   1  13        7.73       14.08      3.72 o
  -1   1  13        0.95        1.05      2.36 o
   0   1  13        2.40        2.84      2.56 o
   1   1  13       21.13       22.90      4.49 o
   2   1  13        0.63        4.04      3.31 o
  -4   2  13        1.09        1.89      3.16 o
  -3   2  13        0.49        0.22      3.44 o
  -2   2  13        0.33        0.32      2.82 o
  -1   2  13        1.54        1.38      2.64 o
   0   2  13        6.64        7.67      2.74 o
   1   2  13       20.64       21.13      4.05 o
   2   2  13        1.46       -0.25      3.04 o
  -4   3  13        3.42        1.22      3.27 o
  -3   3  13        0.38        0.46      3.44 o
  -2   3  13       14.67       13.06      2.89 o
  -1   3  13        2.33        4.67      2.98 o
   0   3  13        1.59        1.78      3.70 o
   1   3  13       38.48       45.53      5.11 o
   2   3  13        3.49        2.54      3.31 o
  -4   4  13       16.11       18.38      3.69 o
  -3   4  13        1.22        2.43      2.78 o
  -2   4  13       21.85       24.61      3.38 o
  -1   4  13        2.16        2.91      2.91 o
   0   4  13        1.31        0.12      3.98 o
   1   4  13        6.60        4.83      3.30 o
   2   4  13        2.35        4.39      3.53 o
  -3   5  13        0.24       -0.10      2.96 o
  -2   5  13       11.12       13.85      2.86 o
  -1   5  13        5.52        5.74      4.30 o
   0   5  13        0.02       -0.78      3.77 o
   1   5  13        2.17        1.12      3.86 o
  -3   6  13        3.94        3.76      3.06 o
  -2   6  13       31.03       31.79      3.81 o
  -1   6  13       11.12        9.86      4.08 o
   0   6  13        0.22       -1.46      4.37 o
  -2   7  13        8.83        8.81      3.44 o
  -1   7  13       14.18       12.18      3.76 o
   0   7  13        1.56        1.73      4.25 o
  -3  -4  14        2.42        0.22      5.92 o
  -2  -4  14        8.99       11.24      5.12 o
   1  -4  14        6.53        7.07      9.20 o
  -3  -3  14        0.97        0.33      4.04 o
  -2  -3  14       15.02       16.16      4.96 o
  -1  -3  14        2.12        4.07      4.05 o
   0  -3  14        0.66        0.70      4.19 o
   1  -3  14       23.11       21.39      9.82 o
  -4  -2  14        0.11        0.13      4.21 o
  -3  -2  14        0.05       -0.86      3.82 o
  -2  -2  14        4.50        2.67      3.17 o
  -1  -2  14        2.20        3.74      3.04 o
   0  -2  14        1.62        6.58      5.15 o
   1  -2  14       14.24       16.55      6.11 o
  -4  -1  14        0.05       -0.42      4.35 o
  -3  -1  14        0.07       -0.63      3.93 o
  -2  -1  14        4.83        7.07      3.30 o
  -1  -1  14        0.37        1.13      3.08 o
   0  -1  14        1.84        4.71      5.24 o
   1  -1  14        9.97       12.97      3.64 o
  -4   0  14        1.08       -0.08      4.36 o
  -3   0  14        0.04       -1.42      4.25 o
  -2   0  14       19.92       23.93      4.43 o
  -1   0  14        0.41        1.42      3.27 o
   0   0  14        0.52        1.98      3.34 o
   1   0  14        0.00       -0.73      3.53 o
  -4   1  14        0.05        2.41      4.46 o
  -3   1  14        0.07        0.50      3.32 o
  -2   1  14        4.83        5.67      3.58 o
  -1   1  14        0.37        1.62      2.85 o
   0   1  14        1.84        1.98      2.63 o
   1   1  14        9.98       13.68      4.50 o
  -4   2  14        0.11        0.95      3.35 o
  -3   2  14        0.05       -0.25      3.80 o
  -2   2  14        4.50        6.19      2.80 o
  -1   2  14        2.19        4.84      2.84 o
   0   2  14        1.63        3.15      2.95 o
   1   2  14       14.24       16.05      4.48 o
  -3   3  14        0.98        1.47      3.44 o
  -2   3  14       15.01       17.62      3.60 o
  -1   3  14        2.13        3.56      2.98 o
   0   3  14        0.66        0.62      3.14 o
   1   3  14       23.09       26.48      4.87 o
  -3   4  14        2.43        3.16      3.31 o
  -2   4  14        8.99        9.14      3.12 o
  -1   4  14        0.83        1.14      3.10 o
   0   4  14        1.23        3.34      4.22 o
   1   4  14        6.53        7.35      5.20 o
  -2   5  14       10.45        8.26      3.75 o
  -1   5  14        1.16        0.68      3.36 o
   0   5  14        0.20       -0.96      5.62 o
  -2  -3  15        8.25        7.70      5.21 o
  -1  -3  15        0.15        4.09      4.93 o
  -2  -2  15        3.56        3.56      5.40 o
  -1  -2  15        0.63       -0.90      5.01 o
   0  -2  15        2.42        4.66      4.85 o
  -2  -1  15        2.44        4.80      3.58 o
  -1  -1  15        0.15        1.24      5.20 o
   0  -1  15        6.57        8.87      5.80 o
  -3   0  15        2.47        1.87      4.75 o
  -2   0  15        1.32        0.65      3.82 o
  -1   0  15        0.00       -0.27      3.69 o
   0   0  15        1.44        5.42      3.50 o
  -2   1  15        2.45        6.75      3.82 o
  -1   1  15        0.15        0.49      3.22 o
   0   1  15        6.56        8.95      4.16 o
  -2   2  15        3.57        0.84      3.95 o
  -1   2  15        0.63        1.48      2.96 o
   0   2  15        2.42        5.95      4.61 o
  -2   3  15        8.24        5.93      3.13 o
  -1   3  15        0.15       -0.57      3.52 o
 
